# Supplementary material for: Genomic regions in crop–wild hybrids of lettuce are affected differently in different environments: implications for crop breeding
Source: Evol Appl. 2012 Feb 23;5(6):629–40. doi: 10.1111/j.1752-4571.2012.00240.x (PMC3461145; doi:10.1111/j.1752-4571.2012.00240.x)
Supplement: Supplementary file 1 [file eva0005-0629-SD1.xls]

## Sheet: data
Location	Plant number	Block	RIL	N started with	Germinated	Total biomass of plants collected (g)	No. plants collected	Days to first flower	No. of branches main inflorescence	No. of basal reproductive shoots	No. of capitula collected	Total no. of seeds for capitula collected
Sijbekarspel	1	1	64	30	16	1.62	2
Sijbekarspel	4	1	91	30	19	2.112	2	89	31	7	10	47
Sijbekarspel	5	1	69	30	15	1.701	2
Sijbekarspel	6	1	84	30	20	2.132	2	81	24	1	10	142
Sijbekarspel	8	1	58	30	27	1.837	2	104	25	0	10	15
Sijbekarspel	9	1	74	30	16	1.498	2
Sijbekarspel	14	1	13	30	18	1.838	2	141
Sijbekarspel	17	1	90	30	21	1.439	2	94	20	0	10	40
Sijbekarspel	20	1	78	30	25	1.113	2	114	19	7	10	55
Sijbekarspel	24	1	81	30	11	2.316	2
Sijbekarspel	26	1	29	30	16	0.843	2
Sijbekarspel	29	1	19	30	16	2.108	2	88	46	5	10	94
Sijbekarspel	30	1	54	30	17	1.806	2	82	29	3	10	101
Sijbekarspel	33	1	92	30	14	3.53	2	93	34	7	10	120
Sijbekarspel	36	1	93	30	11	3.88	2	94	57	2	10	106
Sijbekarspel	38	1	21	30	22	4.2	2	83	32	0	10	203
Sijbekarspel	41	1	80	30	15	1.514	2	81	31	0	11	51
Sijbekarspel	46	1	20	30	21	3.26	2	95	25	0	10	7
Sijbekarspel	47	1	8	30	22	1.721	2	112
Sijbekarspel	48	1	85	30	18	1.985	2
Sijbekarspel	49	1	33	30	23	2.642	2	80	33	0	10	37
Sijbekarspel	52	1	88	30	12	0.867	2	85	25	3	10	177
Sijbekarspel	53	1	15	30	19	1.233	2	92	36	0	11	13
Sijbekarspel	57	1	6	30	16	0.889	2
Sijbekarspel	58	1	3	30	23	1.709	2	117
Sijbekarspel	60	1	73	30	20	1.678	2	93	44	2	10	47
Sijbekarspel	61	1	26	30	21	1.712	2	95	30	0	10	6
Sijbekarspel	62	1	89	30	19	0.715	2	90	7	6	6	59
Sijbekarspel	63	1	44	30	17	0.954	2	89	45	0	10	36
Sijbekarspel	64	1	4	30	19	2.584	2	90	25	9	10	1
Sijbekarspel	65	1	57	30	22	1.274	2	120
Sijbekarspel	66	1	98	30	18	0.539	2	85	36	8	10	55
Sijbekarspel	67	1	72	30	15	1.83	2	79	26	3	10	104
Sijbekarspel	68	1	11	30	6	2.14	2	103	18	2	1	0
Sijbekarspel	69	1	66	30	10	1.5	2	82	39	6	10	75
Sijbekarspel	75	1	18	30	17	1.71	2	92	17	5	10	125
Sijbekarspel	83	1	46	30	11	4	2
Sijbekarspel	85	1	24	30	14	2.233	2
Sijbekarspel	87	1	25	30	14	1.243	2
Sijbekarspel	89	1	61	30	11	1.819	2
Sijbekarspel	90	1	48	30	21	1.048	2	90	17	0	10	76
Sijbekarspel	91	1	79	30	15	0.549	2	82	21	0	10	204
Sijbekarspel	93	1	12	30	20	1.49	2
Sijbekarspel	96	1	59	30	21	0.964	2
Sijbekarspel	97	1	38	30	16	0.545	2	79	27	1	10	40
Sijbekarspel	98	1	76	30	24	1.469	2	112	28	3	5	0
Sijbekarspel	100	1	82	30	15	0.675	2
Sijbekarspel	101	1	30	30	17	1.05	2	82	26	0	10	94
Sijbekarspel	102	1	50	30	13	1.34	2	77	30	0	11	75
Sijbekarspel	103	1	53	30	28	1.48	2	103	21	4	10	4
Sijbekarspel	104	1	95	30	16	0.93	2	76	19	0	10	139
Sijbekarspel	108	1	96	30	22	1.42	2	101
Sijbekarspel	109	1	83	30	18	2.13	2	77	36	0	10	102
Sijbekarspel	111	1	51	30	11	0.917	2	89	39	0	10	93
Sijbekarspel	113	1	56	30	18	0.992	2		18	0	10	1
Sijbekarspel	114	1	31	30	11	1.173	2	115	21	0	15	0
Sijbekarspel	115	1	7	30	14	1.973	2	141
Sijbekarspel	117	1	42	30	22	2.28	2
Sijbekarspel	119	1	68	30	3	1.34	2	79	23	0	10	80
Sijbekarspel	121	1	10	30	17	2.749	2	125
Sijbekarspel	122	1	45	30	16	1.517	2	109	20	0	15	0
Sijbekarspel	125	1	27	30	10	2.297	2
Sijbekarspel	126	1	77	30	17	3.38	2	83	25	7	10	55
Sijbekarspel	127	1	2	30	23	2.94	2	99	12	6	10	69
Sijbekarspel	128	1	22	30	22	1.49	2
Sijbekarspel	131	1	9	30	18	1.17	2
Sijbekarspel	133	1	37	30	18	1.18	2
Sijbekarspel	135	1	43	30	20	1.08	2
Sijbekarspel	136	1	62	30	21	1.41	2
Sijbekarspel	137	1	52	30	12	0.97	2	96	32	12	10	52
Sijbekarspel	141	1	14	30	18	0.719	2
Sijbekarspel	142	1	97	30	21	0.669	2	87	27	0	11	163
Sijbekarspel	144	1	17	30	20	0.777	2	89	26	3	10	204
Sijbekarspel	145	1	75	30	12	1.035	2	89	24	2	10	67
Sijbekarspel	149	1	23	30	16	1.72	2	90	38	0	10	59
Sijbekarspel	151	1	34	30	11	0.72	2	80	23	5	10	113
Sijbekarspel	152	1	1	30	22	3.16	2
Sijbekarspel	153	1	65	30	22	2.79	2	103		7
Sijbekarspel	160	1	39	30	19	1.65	2	85	33	12	10	186
Sijbekarspel	161	1	55	30	11	2.054	2	79	29	2	10	114
Sijbekarspel	162	1	86	30	16	3.62	2
Sijbekarspel	165	1	32	30	9	1.031	2
Sijbekarspel	166	1	60	30	9	1.35	2	84	28	6	10	60
Sijbekarspel	167	1	94	30	13	1.679	2	77	28	0	10	38
Sijbekarspel	168	1	47	30	15	1.089	2	98
Sijbekarspel	170	1	87	30	20	0.42	2	98	45	0	10	58
Sijbekarspel	172	1	36	30	15	0.68	2
Sijbekarspel	173	1	5	30	23	1.143	2
Sijbekarspel	178	1	16	30	11	0.79	2
Sijbekarspel	179	1	71	30	12	0.85	2	89	27	0	10	125
Sijbekarspel	182	1	70	30	23	1.43	2	77	19	0	10	128
Sijbekarspel	183	1	67	30	14	0.94	2	98	41	8	10	132
Sijbekarspel	186	1	Lactuca sativa cv. Salinas	30	17	1.42	2	115
Sijbekarspel	188	1	63	30	21	0.74	2	73	24	0	10	8
Sijbekarspel	190	1	40	30	12	0.94	2	112	42	0	7	0
Sijbekarspel	195	1	Lactuca serriola (UC96US23)	30	6	1.06	2	95	23	2	10	73
Sijbekarspel	196	1	28	30	10	2.58	2	101	30	6	10	39
Sijbekarspel	197	1	35	30	14	2.4	2	84	28	1	10	10
Sijbekarspel	198	1	49	30	18	2.44	2	101	38	10	10	54
Sijbekarspel	200	1	41	30	8	1.81	2	85	20	7	10	129
Sijbekarspel	201	2	93	30	19	1.48	2	91	52	8	10	70
Sijbekarspel	203	2	28	30	10	1.118	2	99	18	5	10	55
Sijbekarspel	207	2	11	30	10	0.949	2	99	13	6	12	2
Sijbekarspel	208	2	56	30	4	1.177	2	90	33	0	10	8
Sijbekarspel	210	2	75	30	15	0.91	2	87	41	3	10	32
Sijbekarspel	211	2	8	30	23	0.98	2	114
Sijbekarspel	218	2	44	30	19	0.62	2	92	34	2	10	35
Sijbekarspel	220	2	90	30	17	0.56	2
Sijbekarspel	221	2	33	30	10	0.97	2	84	40	2	10	31
Sijbekarspel	223	2	3	30	20	0.71	2	117
Sijbekarspel	224	2	57	30	16	0.92	2
Sijbekarspel	230	2	87	30	12	0.89	2	95	40	3	10	101
Sijbekarspel	232	2	34	30	11	0.748	2	85	30	2	10	78
Sijbekarspel	233	2	61	30	21	1.29	2
Sijbekarspel	234	2	25	30	13	1.396	2
Sijbekarspel	235	2	41	30	2	1.29	2	88	23	6	8	55
Sijbekarspel	238	2	82	30	9	1.043	2
Sijbekarspel	239	2	Lactuca sativa cv. Salinas	30	13	2.52	2
Sijbekarspel	240	2	31	30	14	1.286	2	101	22	1	11	33
Sijbekarspel	242	2	9	30	14	0.92	2
Sijbekarspel	243	2	73	30	20	0.63	2	87	43	1	6	0
Sijbekarspel	244	2	2	30	14	1.55	2	105	41	1	10	80
Sijbekarspel	245	2	17	30	17	1.03	2	84	32	5	10	180
Sijbekarspel	246	2	50	30	17	0.67	2	77	24	0	11	57
Sijbekarspel	249	2	80	30	11	0.77	2	86	42	9	10	25
Sijbekarspel	250	2	62	30	20	0.71	2
Sijbekarspel	252	2	59	30	23	0.47	2
Sijbekarspel	254	2	22	30	17	0.606	2
Sijbekarspel	257	2	47	30	20	0.791	2	98	21	0	4	5
Sijbekarspel	258	2	67	30	27	0.595	2	99	44	3	10	141
Sijbekarspel	259	2	91	30	23	0.534	2	91	39	0	10	74
Sijbekarspel	260	2	60	30	19	0.585	2	96	20	1	12	0
Sijbekarspel	261	2	23	30	15	0.381	2	87	27	0	11	16
Sijbekarspel	263	2	40	30	9	0.605	2	106	45	0	10	0
Sijbekarspel	264	2	35	30	24	0.455	2	120	27	6	10	80
Sijbekarspel	267	2	15	30	14	0.726	2	91	34	0	8	11
Sijbekarspel	270	2	51	30	17	0.374	2	85	34	1	10	115
Sijbekarspel	274	2	20	30	17	2.351	2	93	25	2	10	11
Sijbekarspel	276	2	95	30	17	0.848	2	74	24	0	10	146
Sijbekarspel	281	2	7	30	13	0.663	2	118
Sijbekarspel	282	2	42	30	25	1.913	2
Sijbekarspel	283	2	81	30	16	0.84	2
Sijbekarspel	284	2	66	30	16	0.558	2	89	37	1	10	1
Sijbekarspel	285	2	96	30	26	0.427	2
Sijbekarspel	286	2	14	30	13	0.262	2
Sijbekarspel	287	2	85	30	18	0.467	2
Sijbekarspel	290	2	12	30	20	0.444	2
Sijbekarspel	291	2	72	30	22	0.335	2	82	25	3	10	123
Sijbekarspel	295	2	64	30	3	0.435	2
Sijbekarspel	296	2	49	30	15	0.14	2	123
Sijbekarspel	298	2	68	30	9	0.455	2	92	17	0	8	6
Sijbekarspel	301	2	88	30	15	0.242	2	87	20	0	10	170
Sijbekarspel	303	2	36	30	23	0.305	2
Sijbekarspel	305	2	65	30	16	1.501	2	109	34	2	15	25
Sijbekarspel	307	2	43	30	25	1.011	2
Sijbekarspel	310	2	26	30	19	1.352	2	98	15	0	10	0
Sijbekarspel	311	2	76	30	28	1.636	2	112	37	5
Sijbekarspel	312	2	78	30	22	1.163	2	117
Sijbekarspel	313	2	86	30	23	0.976	2
Sijbekarspel	320	2	53	30	25	2.2	2	105	35	6	10	63
Sijbekarspel	323	2	21	30	13	0.41	2	85	29	0	10	99
Sijbekarspel	329	2	83	30	22	0.466	2	79	25	0	10	98
Sijbekarspel	330	2	24	30	23	0.424	2
Sijbekarspel	331	2	97	30	15	0.366	2	99	22	3	10	29
Sijbekarspel	332	2	1	30	15	0.644	2
Sijbekarspel	333	2	98	30	5	0.169	2	98	22	0	10	122
Sijbekarspel	335	2	13	30	21	0.609	2
Sijbekarspel	336	2	27	30	21	0.382	2
Sijbekarspel	340	2	37	30	21	0.29	2
Sijbekarspel	341	2	70	30	19	0.381	2	83	18	0	10	115
Sijbekarspel	343	2	19	30	12	0.252	2	103	19	3	2	5
Sijbekarspel	345	2	52	30	10	0.355	2	95	41	8	10	10
Sijbekarspel	346	2	92	30	19	2.278	2	89	19	0	10	122
Sijbekarspel	350	2	38	30	19	1.08	2	76	25	1	11	23
Sijbekarspel	351	2	5	30	21	1.69	2
Sijbekarspel	352	2	63	30	20	0.975	2	80	18	1	10	4
Sijbekarspel	353	2	79	30	14	0.443	2	85	28	0	10	131
Sijbekarspel	354	2	71	30	17	1.801	2	89	27	1	10	140
Sijbekarspel	358	2	94	30	20	1.442	2	77	26	0	11	66
Sijbekarspel	360	2	46	30	10	1.621	2
Sijbekarspel	361	2	6	30	13	1.124	2		14	6
Sijbekarspel	363	2	84	30	15	0.611	2	81	20	0	10	157
Sijbekarspel	365	2	Lactuca serriola (UC96US23)	30	1		2	98	38	3	10	98
Sijbekarspel	367	2	45	30	16	0.818	2
Sijbekarspel	368	2	18	30	14	0.509	2	103	23	7	10	49
Sijbekarspel	369	2	4	30	19	0.939	2	94	33	2	15	0
Sijbekarspel	370	2	55	30	13	0.658	2	74	24	2	10	72
Sijbekarspel	371	2	54	30	20	0.754	2	85	30	0	10	125
Sijbekarspel	373	2	77	30	16	0.569	2	96	42	0	10	60
Sijbekarspel	375	2	32	30	17	0.601	2
Sijbekarspel	376	2	39	30	14	0.478	2	89	35	3	11	121
Sijbekarspel	377	2	30	30	25	0.425	2	83	23	0	8	64
Sijbekarspel	382	2	58	30	17	leeg	2
Sijbekarspel	384	2	89	30	18	0.351	2	91	30	4
Sijbekarspel	385	2	74	30	14	0.336	2
Sijbekarspel	387	2	48	30	17	0.483	2	94	21	0	10	59
Sijbekarspel	392	2	16	30	9	0.857	2
Sijbekarspel	394	2	69	30	13	1.707	2	123
Sijbekarspel	397	2	29	30	13	2.188	2
Sijbekarspel	400	2	8	30	10	1.861	2	117	37	9	9	54
Sijbekarspel	404	3	19	30	15	0.921	2	104	35	0	2	2
Sijbekarspel	406	3	21	30	16	0.479	2	87	34	0	10	177
Sijbekarspel	409	3	58	30	21	0.388	2	112	20	1	10	9
Sijbekarspel	410	3	69	30	18	0.436	2
Sijbekarspel	414	3	67	30	22	0.813	2	98	54	4	13	202
Sijbekarspel	415	3	1	30	15	1.121	2
Sijbekarspel	416	3	38	30	23	0.65	2	77	27	0	10	49
Sijbekarspel	417	3	20	30	21	1.079	2	96	25	0	10	2
Sijbekarspel	421	3	48	30	18	1.204	2	85	22	0	10	147
Sijbekarspel	424	3	2	30	21	1.396	2	101	31	6	10	33
Sijbekarspel	426	3	64	30	13	0.714	2
Sijbekarspel	427	3	6	30	22	1.355	2	120
Sijbekarspel	432	3	75	30	14	0.725	2	86	36	5	11	75
Sijbekarspel	434	3	35	30	17	1.899	2		32	0	10	4
Sijbekarspel	435	3	78	30	16	2.012	2	115	16	5	8	25
Sijbekarspel	439	3	9	30	20	2.63	2
Sijbekarspel	440	3	55	30	4	0.756	2	80	14	2	10	139
Sijbekarspel	441	3	85	30	23	0.481	2
Sijbekarspel	442	3	30	30	21	1.08	2	75	18	0	10	111
Sijbekarspel	444	3	12	30	24	0.985	2
Sijbekarspel	447	3	Lactuca serriola (UC96US23)	30	12	0.352	2	96	35	3	9	146
Sijbekarspel	449	3	34	30	19	0.351	2	93	29	0	3	20
Sijbekarspel	450	3	16	30	16	0.782	2
Sijbekarspel	451	3	76	30	22	0.57	2
Sijbekarspel	453	3	88	30	18	0.312	2	83	17	0	11	183
Sijbekarspel	456	3	97	30	17	0.377	2	95	25	0	10	90
Sijbekarspel	457	3	80	30	19	0.647	2	83	25	0	10	41
Sijbekarspel	458	3	54	30	17	0.559	2	86	24	1	10	91
Sijbekarspel	460	3	43	30	22	1.004	2
Sijbekarspel	461	3	32	30	18	0.861	2	103
Sijbekarspel	462	3	91	30	23	0.835	2	91	36	2	10	48
Sijbekarspel	464	3	70	30	24	1.01	2	77	20	0	13	153
Sijbekarspel	466	3	24	30	18	0.759	2
Sijbekarspel	469	3	5	30	19	1.635	2
Sijbekarspel	471	3	25	30	20	0.753	2
Sijbekarspel	472	3	27	30	23	0.566	2
Sijbekarspel	473	3	92	30	22	1.117	2	101	19	0	5	0
Sijbekarspel	474	3	66	30	11	2.386	2	80	35	3	11	57
Sijbekarspel	475	3	29	30	20	1.44	2
Sijbekarspel	477	3	39	30	12	1.096	2	87	34	3	10	180
Sijbekarspel	480	3	73	30	17	2.238	2	91	42	0	9	0
Sijbekarspel	481	3	18	30	10	0.457	2	106
Sijbekarspel	482	3	4	30	18	0.92	2	95	37	2	10	0
Sijbekarspel	483	3	40	30	2	0.29	1	105	23	0	10	0
Sijbekarspel	485	3	28	30	14	0.411	2
Sijbekarspel	486	3	95	30	26	0.38	2	76	16	0	10	115
Sijbekarspel	488	3	59	30	26	1.021	2
Sijbekarspel	490	3	62	30	27	0.652	2
Sijbekarspel	491	3	79	30	2	0.212	2	90	17	0	10	106
Sijbekarspel	493	3	52	30	10	0.625	2	95	37	2	5	5
Sijbekarspel	494	3	22	30	16	0.507	2
Sijbekarspel	499	3	60	30	23	0.824	2	86	27	1	10	61
Sijbekarspel	501	3	53	30	8	1.537	2	98	26	2	15	0
Sijbekarspel	503	3	13	30	18	0.44	1
Sijbekarspel	505	3	8	30	21	1.809	2	106	33	11	10	24
Sijbekarspel	506	3	17	30	17	1.516	2	84	29	2	10	211
Sijbekarspel	507	3	71	30	16	0.7	2	87	28	0	10	130
Sijbekarspel	509	3	81	30	11	1.103	2	120	13	0	2	0
Sijbekarspel	512	3	93	30	23	0.873	2	105	30	0
Sijbekarspel	513	3	72	30	16	0.659	2	81	24	0	10	108
Sijbekarspel	515	3	63	30	13	0.675	2	73	21	0	10	15
Sijbekarspel	516	3	82	30	18	1.17	2
Sijbekarspel	518	3	39	30	21	3.44	2	90	39	0	10	139
Sijbekarspel	521	3	37	30	19	1.103	2
Sijbekarspel	526	3	45	30	17	0.891	2	114
Sijbekarspel	528	3	31	30	13	0.593	2
Sijbekarspel	529	3	98	30	19	0.513	2	93	46	1	10	159
Sijbekarspel	532	3	26	30	10	0.278	2	106	16	0	10	1
Sijbekarspel	537	3	46	30	8	0.639	2
Sijbekarspel	539	3	83	30	19	0.839	2	79	24	0	10	141
Sijbekarspel	541	3	11	30	6	0.622	2	101	28	4	10	1
Sijbekarspel	543	3	7	30	13	0.769	2
Sijbekarspel	545	3	33	30	19	1.579	2	82	27	4	10	50
Sijbekarspel	546	3	14	30	13	0.772	2
Sijbekarspel	549	3	41	30	5	0.618	2	86	22	1	10	110
Sijbekarspel	550	3	47	30	21	2.005	2	85	23	1	3	16
Sijbekarspel	554	3	84	30	13	1.011	2	81	19	0	10	133
Sijbekarspel	555	3	44	30	8	0.728	2	96	34	0	10	21
Sijbekarspel	559	3	61	30	9	1.129	1
Sijbekarspel	562	3	96	30	8	1.2	2	101	42	2	5	0
Sijbekarspel	566	3	42	30	19	2.27	2
Sijbekarspel	568	3	56	30	14	1.48	2	93	19	0	10	3
Sijbekarspel	570	3	90	30	14	1	2	91	36	0	10	48
Sijbekarspel	571	3	3	30	13	1.25	2	123
Sijbekarspel	576	3	49	30	17	0.71	2	120
Sijbekarspel	578	3	86	30	14	0.715	2
Sijbekarspel	581	3	65	30	10	1.854	2	105	29	1	20	24
Sijbekarspel	582	3	50	30	11	1.476	2	77	28	0	10	104
Sijbekarspel	583	3	15	30	13	0.908	2	103	36	0	10	15
Sijbekarspel	585	3	36	30	18	1.566	2
Sijbekarspel	587	3	74	30	15	0.753	2
Sijbekarspel	588	3	Lactuca sativa cv. Salinas	30	14	1.703	2
Sijbekarspel	589	3	68	30	3	0.379	1	90	21	1	10	19
Sijbekarspel	590	3	94	30	16	0.703	2	79	26	0	10	54
Sijbekarspel	592	3	23	30	15	1.412	2	93	36	0	10	41
Sijbekarspel	593	3	89	30	14	0.654	2	87	21	4	10	175
Sijbekarspel	594	3	57	30	11	2.171	2
Sijbekarspel	597	3	51	30	14	1.738	2	89	31	4	10	122
Sijbekarspel	598	3	87	30	11	1.991	2	98	24	0	10	31
Sijbekarspel	600	3	77	30	7	2.667	2	98	42	5	10	115
Sijbekarspel	601	4	41	30	6	0.589	2	89	26	0	10	81
Sijbekarspel	604	4	55	30	10	0.286	2	76	28	3	10	83
Sijbekarspel	606	4	11	30	6	0.484	1	98	16	6	15	0
Sijbekarspel	609	4	1	30	13	0.682	2
Sijbekarspel	610	4	46	30	13	0.434	2
Sijbekarspel	612	4	47	30	17	0.65	2	89	31	4	3	9
Sijbekarspel	613	4	7	30	14	0.452	2
Sijbekarspel	614	4	76	30	19	0.527	2	109
Sijbekarspel	615	4	93	30	11	0.483	2	98	49	7	10	35
Sijbekarspel	618	4	44	30	9	0.823	2	98
Sijbekarspel	620	4	14	30	8	1.297	2
Sijbekarspel	621	4	36	30	13	0.741	2
Sijbekarspel	622	4	57	30	14	0.81	2
Sijbekarspel	624	4	39	30	10	0.252	2	87	41	7	10	108
Sijbekarspel	625	4	51	30	14	0.874	2	86	39	2	10	144
Sijbekarspel	628	4	71	30	16	0.77	2	92	33	0	10	163
Sijbekarspel	629	4	59	30	16	1.13	2
Sijbekarspel	631	4	32	30	16	1.28	2	127
Sijbekarspel	632	4	Lactuca sativa cv. Salinas	30	8	1.89	2
Sijbekarspel	634	4	89	30	11	0.796	2	90	29	5	10	136
Sijbekarspel	637	4	34	30	10	1.368	2	80	34	5	30	320
Sijbekarspel	640	4	61	30	9	3.64	2
Sijbekarspel	641	4	90	30	16	0.951	2	93	21	1	10	49
Sijbekarspel	642	4	50	30	12	0.836	2	77	20	0	10	76
Sijbekarspel	644	4	21	30	18	0.912	2	86	31	2	10	146
Sijbekarspel	647	4	95	30	15	0.76	2	74	16	0	11	158
Sijbekarspel	648	4	83	30	14	1.162	2	82	17	0	10	81
Sijbekarspel	651	4	12	30	11	0.507	2
Sijbekarspel	652	4	49	30	20	0.558	2	105
Sijbekarspel	654	4	97	30	20	0.832	2	86	27	0	10	89
Sijbekarspel	660	4	80	30	16	0.549	2	86	23	0	10	28
Sijbekarspel	663	4	65	30	21	0.653	2	106	25	1	10	62
Sijbekarspel	664	4	58	30	20	0.866	2	120	8	0	10	0
Sijbekarspel	665	4	19	30	17	0.59	2	103	26	7	10	55
Sijbekarspel	670	4	48	30	12	0.983	2	87	27	0	10	180
Sijbekarspel	674	4	66	30	10	3.56	2	81	35	0	10	145
Sijbekarspel	676	4	86	30	14	3.42	2
Sijbekarspel	677	4	60	30	19	1.531	2	84	26	6	10	65
Sijbekarspel	679	4	92	30	14	1.177	2	98	19	7	10	42
Sijbekarspel	683	4	81	30	18	1.727	2
Sijbekarspel	685	4	77	30	17	1.002	2	95	38	3	10	107
Sijbekarspel	686	4	26	30	17	0.586	2	95	23	0	10	34
Sijbekarspel	687	4	35	30	11	1.24	2	86	33	0	10	20
Sijbekarspel	689	4	64	30	18	1.123	2
Sijbekarspel	690	4	29	30	15	0.847	2
Sijbekarspel	692	4	18	30	12	1.27	2	117	6	0	10	0
Sijbekarspel	696	4	2	30	15	1.187	2	109	26	2	10	1
Sijbekarspel	699	4	13	30	22	2.039	2
Sijbekarspel	700	4	5	30	27	0.949	2
Sijbekarspel	701	4	27	30	20	1.379	2
Sijbekarspel	702	4	62	30	24	0.564	2
Sijbekarspel	704	4	16	30	9	1.262	2
Sijbekarspel	705	4	31	30	8	0.909	2	118
Sijbekarspel	706	4	91	30	19	1.056	2	89	35	6	10	80
Sijbekarspel	707	4	15	30	10	0.648	2		20	0	10	15
Sijbekarspel	710	4	96	30	17	1.283	2	104
Sijbekarspel	711	4	43	30	14	1.407	2
Sijbekarspel	714	4	53	30	11	3.64	2	109	22	9	10	25
Sijbekarspel	715	4	25	30	5	0.863	2
Sijbekarspel	716	4	8	30	16	3.5	2
Sijbekarspel	717	4	70	30	14	2.421	2	77	27	0	10	152
Sijbekarspel	718	4	30	30	16	2.642	2	74	26	0	10	107
Sijbekarspel	719	4	73	30	19	2.477	2	89	38	6
Sijbekarspel	724	4	63	30	19	1.157	2	74	27	0	10	43
Sijbekarspel	725	4	9	30	18	1.593	2
Sijbekarspel	730	4	78	30	16	1.023	2	111	19	6	3	15
Sijbekarspel	732	4	38	30	5	0.747	2	79	25	3	10	66
Sijbekarspel	734	4	98	30	8	0.778	2	88	33	3	10	129
Sijbekarspel	735	4	94	30	14	1.08	2	77	30	0	10	74
Sijbekarspel	737	4	10	30	19	1.761	2
Sijbekarspel	738	4	85	30	21	1.542	2
Sijbekarspel	741	4	88	30	21	0.31	2	80	19	0	10	188
Sijbekarspel	742	4	84	30	24	0.333	2	87	23	0	10	131
Sijbekarspel	743	4	74	30	20	0.932	2
Sijbekarspel	744	4	69	30	17	1.225	2
Sijbekarspel	748	4	82	30	8	0.617	2
Sijbekarspel	749	4	40	30	14	0.911	2	101	24	4	10	0
Sijbekarspel	750	4	75	30	15	1.397	2	86	32	7	10	93
Sijbekarspel	751	4	52	30	12	1.299	2	93	34	11	10	52
Sijbekarspel	756	4	23	30	23	2.433	2	85	35	3	11	91
Sijbekarspel	758	4	33	30	23	2.239	2	79	29	0	10	83
Sijbekarspel	759	4	28	30	12	1.842	2	114	16	6	15	0
Sijbekarspel	760	4	17	30	12	3.01	2	82	30	7	10	235
Sijbekarspel	761	4	45	30	21	1.117	2
Sijbekarspel	763	4	67	30	20	0.865	2	105	17	4	10	154
Sijbekarspel	764	4	68	30	15	0.802	2	87	24	0	12	28
Sijbekarspel	765	4	37	30	24	0.595	2
Sijbekarspel	766	4	4	30	10	0.899	2	94	29	9	10	0
Sijbekarspel	768	4	24	30	13	0.987	2
Sijbekarspel	771	4	54	30	10	0.928	2	84	30	1	12	110
Sijbekarspel	773	4	Lactuca serriola (UC96US23)	30	7	0.477	2	96	29	7	10	87
Sijbekarspel	776	4	72	30	12	0.606	2	83	24	4	10	132
Sijbekarspel	780	4	20	30	25	1.321	2	93	21	1	10	23
Sijbekarspel	783	4	79	30	9	0.585	2	82	22	6	10	160
Sijbekarspel	784	4	42	30	18	2.004	2	96	25	7	10	73
Sijbekarspel	789	4	6	30	10	2.63	2	118	15	5	6	0
Sijbekarspel	791	4	87	30	11	2.638	2	98	20	16	10	51
Sijbekarspel	793	4	56	30	10	2.595	2	85	22	0	10	15
Sijbekarspel	795	4	22	30	18	2.529	2	117
Sijbekarspel	797	4	3	30	16	3.03	2	115
Sijbekarspel	802	5	53	30	11		2	98	33	9	10	81
Sijbekarspel	803	5	8	30	10	2.467	2	113	32	16	10	106
Sijbekarspel	804	5	94	30	18	2.602	2	75	25	0	11	63
Sijbekarspel	808	5	81	30	13	2.741	2	117	18	0	20	0
Sijbekarspel	810	5	91	30	18	3.1	2	85	40	1	10	96
Sijbekarspel	813	5	45	30	6	1.554	2
Sijbekarspel	815	5	44	30	9	1.093	2	98	49	0	10	54
Sijbekarspel	816	5	84	30	6	1.383	2	83	26	0	10	135
Sijbekarspel	817	5	39	30	10	1.473	2	88	36	6	10	152
Sijbekarspel	819	5	41	30	9	1.197	2	86	24	3	10	76
Sijbekarspel	820	5	54	30	8	0.983	2	81	27	0	10	88
Sijbekarspel	822	5	3	30	15	1.263	2	111	36	0	1	15
Sijbekarspel	827	5	67	30	10	3.24	2	91	54	7	10	147
Sijbekarspel	830	5	63	30	11	2.991	2	74	22	4	10	0
Sijbekarspel	831	5	11	30	3	2.177	2	96	20	10	10	8
Sijbekarspel	833	5	57	30	16	2.283	2	112	41	8	11	0
Sijbekarspel	836	5	32	30	13	0.89	2	120
Sijbekarspel	839	5	35	30	13	2.95	2	85	32	4	11	19
Sijbekarspel	840	5	68	30	4	0.66	2	83	23	0	10	86
Sijbekarspel	841	5	62	30	14	1.04	2
Sijbekarspel	843	5	56	30	8	2.54	2	83	22	0	10	67
Sijbekarspel	844	5	90	30	10	1.79	2	95	22	0	10	44
Sijbekarspel	846	5	Lactuca serriola (UC96US23)	30	11	1.2	2	96	29	0	10	100
Sijbekarspel	848	5	61	30	11	1.08	2
Sijbekarspel	849	5	98	30	11	1.1	2	95	16	0	10	140
Sijbekarspel	850	5	13	30	3	leeg	2
Sijbekarspel	851	5	31	30	7	1.45	2	111	19	0	11	16
Sijbekarspel	855	5	6	30	10	3.15	2
Sijbekarspel	861	5	49	30	16	1.91	2	114	40	5	10	124
Sijbekarspel	862	5	87	30	9	1.79	2	98	28	5	11	63
Sijbekarspel	865	5	8	30	16	2.13	2	117	36	3	10	46
Sijbekarspel	866	5	27	30	15	1.71	2
Sijbekarspel	867	5	26	30	21	3.91	2	84	22	0	12	48
Sijbekarspel	868	5	1	30	22	3.67	2
Sijbekarspel	869	5	75	30	10	1.808	2	96	17	2	10	30
Sijbekarspel	870	5	21	30	18	3.07	2	82	25	0	11	168
Sijbekarspel	872	5	48	30	18	2.785	2	81	29	0	11	162
Sijbekarspel	873	5	24	30	11	3.21	2
Sijbekarspel	874	5	18	30	9	2.503	2	98	23	1	10	93
Sijbekarspel	876	5	89	30	10	1.452	2	84	27	0	10	151
Sijbekarspel	877	5	5	30	8	2.221	2
Sijbekarspel	879	5	7	30	17	1.386	2	112	39	10	5	23
Sijbekarspel	880	5	29	30	4	1.395	2
Sijbekarspel	883	5	92	30	16	3.53	2	91	20	0	10	33
Sijbekarspel	884	5	50	30	9	1.919	2	76	26	0	10	65
Sijbekarspel	887	5	59	30	18	3.16	2	120
Sijbekarspel	888	5	93	30	16	2.481	2	95	56	1	10	82
Sijbekarspel	889	5	76	30	20	1.174	2	117
Sijbekarspel	890	5	36	30	15	1.215	2
Sijbekarspel	891	5	60	30	10	0.893	2	85	27	0	10	19
Sijbekarspel	892	5	51	30	15	1.138	2	84	39	1	10	131
Sijbekarspel	893	5	40	30	5	1.021	2	98	29	0	10	0
Sijbekarspel	898	5	78	30	12	0.764	2	117
Sijbekarspel	899	5	82	30	9	0.986	2
Sijbekarspel	900	5	42	30	12	1.62	2	109	31	0	10	9
Sijbekarspel	901	5	95	30	9	1.647	2	76	15	0	10	189
Sijbekarspel	903	5	33	30	11	0.605	2	80	27	2	10	28
Sijbekarspel	907	5	55	30	15	1.257	2	76	30	3	10	109
Sijbekarspel	914	5	19	30	2	1.893	2	85	32	4	10	87
Sijbekarspel	916	5	46	30	9	2.786	2
Sijbekarspel	918	5	69	30	12		2
Sijbekarspel	919	5	28	30	7	2.027	2	106	15	18	10	39
Sijbekarspel	920	5	96	30	20	1.244	2	111	43	0	12	0
Sijbekarspel	922	5	4	30	10	2.096	2	91	41	4	12	0
Sijbekarspel	923	5	Lactuca sativa cv. Salinas	30	16	2.97	2
Sijbekarspel	924	5	2	30	18	3.16	2	103	31	4	10	58
Sijbekarspel	925	5	65	30	20	2.869	2	112
Sijbekarspel	926	5	66	30	16	1.813	2	82	31	0	10	54
Sijbekarspel	927	5	23	30	12	1.947	2	85	30	0	10	133
Sijbekarspel	929	5	9	30	17	1.59	2
Sijbekarspel	931	5	83	30	7	2.19	2	80	25	0	10	57
Sijbekarspel	933	5	37	30	8	1.218	2
Sijbekarspel	936	5	80	30	3		2	84	25	0	11	44
Sijbekarspel	937	5	34	30	8	0.919	2	80	25	2	10	103
Sijbekarspel	939	5	58	30	11	1.74	2	109	17	0	10	46
Sijbekarspel	940	5	25	30	13	1.32	2
Sijbekarspel	941	5	64	30	5	1.419	2
Sijbekarspel	942	5	85	30	18	1.856	2
Sijbekarspel	943	5	30	30	17	1.36	2	77	26	1	6	72
Sijbekarspel	945	5	79	30	10	0.97	2	77	21	0	10	184
Sijbekarspel	947	5	52	30	16	2.633	2	89	46	0	10	47
Sijbekarspel	950	5	15	30	18	2.704	2	81	26	0	11	85
Sijbekarspel	956	5	97	30	5	1.22	2	80	27	0	10	87
Sijbekarspel	957	5	73	30	17	2.029	2	87	36	3	10	0
Sijbekarspel	959	5	70	30	23	3.07	2	76	24	0	10	84
Sijbekarspel	962	5	86	30	19	2.162	2
Sijbekarspel	964	5	71	30	11	1.224	2	81	25	0	10	210
Sijbekarspel	966	5	47	30	14	1.111	2	90	25	1	10	33
Sijbekarspel	967	5	43	30	11	2.32	2
Sijbekarspel	968	5	14	30	4	0.878	2
Sijbekarspel	972	5	77	30	3	0.952	2	90	23	5	10	132
Sijbekarspel	973	5	38	30	9	0.993	2	73	25	1	10	29
Sijbekarspel	975	5	22	30	17	1.159	2	135
Sijbekarspel	977	5	17	30	21	1.612	2	87	25	2	10	199
Sijbekarspel	983	5	16	30	16	1.994	2		11	0
Sijbekarspel	985	5	88	30	10	0.793	2	82	18	5	10	131
Sijbekarspel	986	5	72	30	16	3.02	2	77	26	3	10	118
Sijbekarspel	987	5	12	30	16	2.489	2
Sijbekarspel	990	5	20	30	22	2.332	2	94	29	1	10	9
Sijbekarspel	999	5	74	30	10	2.004	2
Sijbekarspel	1001	6	46	30	20	1.03	2
Sijbekarspel	1003	6	29	30	22	1.5	2
Sijbekarspel	1004	6	94	30	15	1.7	2	75	27	0	10	47
Sijbekarspel	1007	6	18	30	17	1.088	2	93	23	11	10	71
Sijbekarspel	1009	6	9	30	18	1.516	2
Sijbekarspel	1011	6	51	30	12	0.81	2	86	39	4	10	134
Sijbekarspel	1012	6	64	30	8	2.345	2
Sijbekarspel	1016	6	50	30	3	0.27	2	79	27	0	10	65
Sijbekarspel	1017	6	45	30	9	1.04	2	115	34	0	14	0
Sijbekarspel	1018	6	77	30	2	0.64	2	86	20	5	10	152
Sijbekarspel	1019	6	68	30	4	1.04	2		25	0	10	10
Sijbekarspel	1021	6	20	30	23	2.21	2	96	34	0	10	1
Sijbekarspel	1022	6	Lactuca serriola (UC96US23)	30	10	0.486	2	89	40	6	10	122
Sijbekarspel	1025	6	24	30	14	1.23	2
Sijbekarspel	1026	6	34	30	14	0.86	2	80	22	2	10	85
Sijbekarspel	1027	6	92	30	18	1.273	2	90	30	0	9	52
Sijbekarspel	1028	6	48	30	23	0.63	2	82	27	1	10	181
Sijbekarspel	1033	6	91	30	22	2.764	2	87	19	6	10	102
Sijbekarspel	1035	6	90	30	12	1.722	2	91	17	2	10	54
Sijbekarspel	1040	6	33	30	14	2.191	2	84	31	0	10	66
Sijbekarspel	1041	6	44	30	18	1	2	95	44	0	10	44
Sijbekarspel	1043	6	8	30	22	1.4	2	112	33	10	10	105
Sijbekarspel	1044	6	19	30	19	1.561	2	98	10	2	10	71
Sijbekarspel	1048	6	5	30	17	1.557	2
Sijbekarspel	1050	6	38	30	15	1.353	2	73	28	0	10	56
Sijbekarspel	1052	6	86	30	7	1.345	2
Sijbekarspel	1054	6	42	30	16	1.937	2	109	31	0	10	15
Sijbekarspel	1055	6	95	30	17	0.913	2	76	18	1	11	149
Sijbekarspel	1056	6	57	30	15	2.322	2	113
Sijbekarspel	1059	6	58	30	10	0.731	2	109	17	0	10	43
Sijbekarspel	1060	6	73	30	7	1.569	2	92	32	3	10	0
Sijbekarspel	1063	6	31	30	11	1.591	2	107	16	1	10	0
Sijbekarspel	1064	6	12	30	13	2.446	2
Sijbekarspel	1065	6	26	30	17	1.77	2	93	27	0	10	21
Sijbekarspel	1066	6	41	30	6	0.523	2	89	20	2	10	12
Sijbekarspel	1067	6	11	30	7	2.046	2	96	29	5	10	0
Sijbekarspel	1070	6	17	30	21	0.947	2	87	22	3	10	197
Sijbekarspel	1072	6	62	30	23	3.07	2
Sijbekarspel	1073	6	54	30	18	2.449	2	77	27	0	10	96
Sijbekarspel	1074	6	2	30	18	2.022	2	101	34	4	10	49
Sijbekarspel	1076	6	80	30	18	2.086	2	80	26	0	14	88
Sijbekarspel	1077	6	98	30	10	1.26	2	87	34	0
Sijbekarspel	1079	6	52	30	17	2.487	2	90	33	10	10	123
Sijbekarspel	1081	6	22	30	21	1.668	2	127
Sijbekarspel	1082	6	70	30	16	1.32	2	76	19	3	10	91
Sijbekarspel	1083	6	96	30	20	1.161	2	111	48	3	10	0
Sijbekarspel	1084	6	97	30	15	1.509	2	86	27	0	10	133
Sijbekarspel	1085	6	56	30	20	1.957	2	84	31	0	11	22
Sijbekarspel	1086	6	25	30	7	1.168	2
Sijbekarspel	1087	6	53	30	12	1.76	2	103	33	2	10	16
Sijbekarspel	1090	6	88	30	10	0.461	2	79	19	1	10	180
Sijbekarspel	1093	6	63	30	20	0.629	2	81	16	0	6	2
Sijbekarspel	1099	6	35	30	4	0.802	2	92	25	0	20	3
Sijbekarspel	1101	6	28	30	12	0.734	2
Sijbekarspel	1105	6	32	30	16	1.065	2	127
Sijbekarspel	1109	6	6	30	21	2.338	2
Sijbekarspel	1110	6	40	30	8	0.989	2	95	28	0	20	0
Sijbekarspel	1111	6	14	30	19	1.802	2
Sijbekarspel	1112	6	61	30	22	2.671	2
Sijbekarspel	1113	6	78	30	11	2.157	2	111
Sijbekarspel	1116	6	59	30	27	3.22	2	114	39	7	5	0
Sijbekarspel	1122	6	83	30	19	1.477	2	77	24	0	10	77
Sijbekarspel	1123	6	74	30	20	0.672	2
Sijbekarspel	1127	6	85	30	15	1.065	2
Sijbekarspel	1128	6	84	30	9	0.655	2	80	17	0	10	129
Sijbekarspel	1129	6	82	30	5	0.305	2
Sijbekarspel	1131	6	10	30	9	0.854	2
Sijbekarspel	1134	6	89	30	14	0.558	2	117	30	10	10	99
Sijbekarspel	1136	6	13	30	15	0.829	2	148
Sijbekarspel	1144	6	1	30	21	1.299	2
Sijbekarspel	1145	6	79	30	14	0.442	2	89	22	0	10	137
Sijbekarspel	1146	6	47	30	18	1.155	2	91	31	0	3	10
Sijbekarspel	1147	6	43	30	21	0.869	2
Sijbekarspel	1152	6	4	30	15	3.65	2	89	37	0	10	0
Sijbekarspel	1153	6	76	30	19	2.675	2	112	22	5	8	0
Sijbekarspel	1154	6	37	30	12	0.902	2
Sijbekarspel	1155	6	69	30	19	1.033	2
Sijbekarspel	1156	6	39	30	11	2.745	2	85	33	3	10	166
Sijbekarspel	1157	6	36	30	20	2.112	2
Sijbekarspel	1162	6	71	30	12	1.785	2	90	33	0	10	198
Sijbekarspel	1163	6	65	30	14	1.783	2	99	34	5	10	53
Sijbekarspel	1164	6	7	30	17	1.113	2	123
Sijbekarspel	1166	6	60	30	18	1.535	2	91	30	0	8	0
Sijbekarspel	1167	6	16	30	17	0.968	2		6	9
Sijbekarspel	1169	6	27	30	23	0.803	2
Sijbekarspel	1170	6	55	30	14	1.193	2	75	28	1	10	116
Sijbekarspel	1171	6	49	30	19	0.897	2	96	34	11	10	106
Sijbekarspel	1175	6	15	30	5	0.542	2	95	25	0	10	20
Sijbekarspel	1176	6	87	30	6	0.408	2	106	19	13	11	54
Sijbekarspel	1177	6	30	30	11	0.717	2	77	22	0	10	134
Sijbekarspel	1178	6	21	30	23	0.895	2	86	24	0	10	156
Sijbekarspel	1179	6	75	30	6	0.807	2	89	30	0	10	32
Sijbekarspel	1182	6	93	30	24	2.414	2	98	53	4	10	61
Sijbekarspel	1183	6	3	30	18	2.488	2
Sijbekarspel	1187	6	81	30	17	1.514	2	118	5	0
Sijbekarspel	1189	6	72	30	20	1.617	2	75	27	1	11	121
Sijbekarspel	1190	6	Lactuca sativa cv. Salinas	30	15	1.038	2
Sijbekarspel	1197	6	23	30	21	1.132	2	84	30	0	10	74
Sijbekarspel	1198	6	67	30	19	1.31	2	96	48	6	10	180
Sijbekarspel	1200	6	66	30	18	2.641	2	77	36	5	11	42
Sijbekarspel	1201	7	1	30	18	0.763	2
Sijbekarspel	1202	7	12	30	22	1.537	2
Sijbekarspel	1205	7	4	30	20	2.489	2	93	27	8	10	0
Sijbekarspel	1206	7	55	30	20	1.597	2	75	28	0	10	70
Sijbekarspel	1208	7	46	30	15	1.742	2
Sijbekarspel	1211	7	52	30	19	0.734	2	95	43	5	10	28
Sijbekarspel	1212	7	9	30	19	1.284	2
Sijbekarspel	1215	7	25	30	10	0.731	2
Sijbekarspel	1216	7	73	30	18	1.826	2	94	35	0
Sijbekarspel	1221	7	71	30	15	1.44	2	91	33	0	10	171
Sijbekarspel	1222	7	45	30	13	1.298	2	118
Sijbekarspel	1224	7	78	30	15	2.091	2	112
Sijbekarspel	1226	7	96	30	18	1.914	2	103	36	4	5	0
Sijbekarspel	1227	7	97	30	21	2.71	2	83	27	4	10	201
Sijbekarspel	1229	7	41	30	15	1.305	2	84	27	9	5	0
Sijbekarspel	1232	7	21	30	18	1.962	2	80	32	0	10	187
Sijbekarspel	1233	7	30	30	23	3.66	2	74	25	0	10	129
Sijbekarspel	1234	7	11	30	10	2.367	2	103	34	0	10	1
Sijbekarspel	1235	7	50	30	18	1.948	2	75	22	0	10	60
Sijbekarspel	1236	7	47	30	20	0.766	2	98
Sijbekarspel	1237	7	35	30	14	0.521	2	89	35	0	10	25
Sijbekarspel	1239	7	38	30	16	2.055	2	76	22	1	16	52
Sijbekarspel	1241	7	75	30	15	0.8	2	88	30	3	10	39
Sijbekarspel	1242	7	51	30	15	0.728	2	89	27	0	10	85
Sijbekarspel	1243	7	68	30	3	0.57	2	89	22	0	10	8
Sijbekarspel	1245	7	61	30	19	1.754	2
Sijbekarspel	1247	7	Lactuca sativa cv. Salinas	30	21	2.536	2
Sijbekarspel	1251	7	43	30	20	0.916	2
Sijbekarspel	1252	7	15	30	19	1.447	2	86	27	0	10	27
Sijbekarspel	1253	7	13	30	19	1.533	2	129
Sijbekarspel	1254	7	89	30	19	0.736	2	88	27	5	11	140
Sijbekarspel	1257	7	81	30	16	0.87	2
Sijbekarspel	1259	7	Lactuca serriola (UC96US23)	30	4	0.631	2	96	31	4	10	48
Sijbekarspel	1261	7	92	30	18	1.81	2	90	19	0	10	33
Sijbekarspel	1263	7	36	30	11	2.04	2
Sijbekarspel	1266	7	95	30	14	1.14	2	74	27	0	10	168
Sijbekarspel	1267	7	90	30	14	2.38	2	93	36	0	11	69
Sijbekarspel	1270	7	74	30	21	1.54	2
Sijbekarspel	1272	7	91	30	21	3.17	2	87	38	4	10	54
Sijbekarspel	1275	7	48	30	17	2.29	2	85	25	0	10	167
Sijbekarspel	1277	7	98	30	8	0.94	2	84	33	0	10	141
Sijbekarspel	1278	7	34	30	7	0.88	2	79	31	0	10	119
Sijbekarspel	1279	7	65	30	19	1.68	2	98	36	5	10	59
Sijbekarspel	1281	7	93	30	21	1.63	2	92	51	5	10	49
Sijbekarspel	1285	7	87	30	11	0.794	2	114	31	2	1	10
Sijbekarspel	1288	7	40	30	10	0.907	2	101	31	0	15	0
Sijbekarspel	1289	7	85	30	13	1.352	2
Sijbekarspel	1291	7	22	30	21	2.075	2	115
Sijbekarspel	1293	7	14	30	13	0.781	2
Sijbekarspel	1295	7	66	30	20	1.53	2	86	35	1	10	16
Sijbekarspel	1298	7	59	30	27	1.647	2
Sijbekarspel	1304	7	83	30	17	0.732	2	79	25	0
Sijbekarspel	1306	7	23	30	21	1.602	2	87	38	0	10	38
Sijbekarspel	1307	7	3	30	14	1.77	2	120
Sijbekarspel	1308	7	54	30	17	0.799	2	82	22	0	10	105
Sijbekarspel	1310	7	60	30	8	2.083	2	84	25	1	10	17
Sijbekarspel	1311	7	63	30	18	1.266	2	74	23	0	10	4
Sijbekarspel	1312	7	82	30	15	1.251	2
Sijbekarspel	1315	7	79	30	12	0.565	2	77	18	0	10	165
Sijbekarspel	1317	7	86	30	16	2.242	2
Sijbekarspel	1320	7	7	30	14	1.886	2	112
Sijbekarspel	1321	7	5	30	13	2.209	2
Sijbekarspel	1327	7	8	30	18	0.475	2	115	33	9	10	68
Sijbekarspel	1328	7	84	30	14	0.98	2	76	21	0	10	130
Sijbekarspel	1329	7	16	30	16	1.486	2
Sijbekarspel	1331	7	69	30	18	0.975	2
Sijbekarspel	1334	7	19	30	13	1.406	2	96	39	4
Sijbekarspel	1336	7	39	30	13	1.115	2	84	28	3	10	145
Sijbekarspel	1338	7	2	30	17	1.458	2	101	38	0	10	46
Sijbekarspel	1339	7	42	30	18	1.678	2	123
Sijbekarspel	1340	7	6	30	22	1.282	2	125
Sijbekarspel	1342	7	76	30	19	1.116	2	112	22	9	10	55
Sijbekarspel	1351	7	70	30	24	2.459	2	77	15	0	10	89
Sijbekarspel	1354	7	56	30	14	2.488	2	82	20	0	11	32
Sijbekarspel	1355	7	57	30	12	0.851	2	120	36	2
Sijbekarspel	1356	7	77	30	9	1.056	2	84	23	1	10	99
Sijbekarspel	1358	7	10	30	13	0.964	2	125
Sijbekarspel	1359	7	33	30	28	1.118	2	82	22	2	10	27
Sijbekarspel	1360	7	88	30	11	0.692	2	86	26	2	10	175
Sijbekarspel	1362	7	18	30	15	1.189	2	95	14	10	10	72
Sijbekarspel	1363	7	37	30	9	1.46	2
Sijbekarspel	1367	7	27	30	18	1.296	2
Sijbekarspel	1368	7	67	30	19	0.709	2	96	33	7	10	168
Sijbekarspel	1369	7	53	30	17	2.064	2	111	27	3	1	15
Sijbekarspel	1371	7	29	30	20	0.941	2
Sijbekarspel	1372	7	62	30	18	0.357	1
Sijbekarspel	1373	7	49	30	11	1.268	2	101	47	5	10	121
Sijbekarspel	1374	7	58	30	17	1.101	2		26	0	10	45
Sijbekarspel	1376	7	31	30	13	0.79	2	115
Sijbekarspel	1379	7	20	30	21	0.739	2	98	31	1	10	16
Sijbekarspel	1380	7	64	30	9	0.936	2
Sijbekarspel	1381	7	94	30	17	1.998	2	74	21	0	11	48
Sijbekarspel	1383	7	44	30	20	0.953	2	94	39	6	10	34
Sijbekarspel	1387	7	28	30	10	2.062	2	103	24	9	10	18
Sijbekarspel	1392	7	17	30	18	1.004	2	82	31	0	12	192
Sijbekarspel	1393	7	24	30	16	1.357	2
Sijbekarspel	1394	7	72	30	15	0.769	2	77	25	0	10	90
Sijbekarspel	1395	7	80	30	21	1.956	2	85	23	0	10	31
Sijbekarspel	1399	7	32	30	15	1.046	2	127
Sijbekarspel	1400	7	26	30	16	1.063	2	88	32	0	12	21
Sijbekarspel	1403	8	83	30	16	2.853	2	75	39	0	10	111
Sijbekarspel	1405	8	64	30	9	2.235	2
Sijbekarspel	1407	8	13	30	22	1.779	2	135
Sijbekarspel	1408	8	61	30	20	1.458	2
Sijbekarspel	1409	8	86	30	23	1.402	2
Sijbekarspel	1410	8	41	30	12	0.568	2	90	26	0	10	13
Sijbekarspel	1414	8	65	30	17	1.514	2	106	33	2	10	74
Sijbekarspel	1415	8	79	30	6	0.582	2	81	20	0	21	361
Sijbekarspel	1418	8	27	30	21	1.165	2
Sijbekarspel	1419	8	14	30	14	1.871	2
Sijbekarspel	1420	8	68	30	16	0.814	2	96	24	0	10	16
Sijbekarspel	1422	8	21	30	22	1.132	2	84	27	0	10	179
Sijbekarspel	1423	8	39	30	16	1.101	2	84	38	4	11	151
Sijbekarspel	1426	8	23	30	23	1.918	2	101	48	0	10	39
Sijbekarspel	1427	8	74	30	21	1.131	2
Sijbekarspel	1431	8	42	30	19	4.16	2
Sijbekarspel	1435	8	52	30	19	1.255	2	93	36	11	10	69
Sijbekarspel	1439	8	1	30	18	2.941	2
Sijbekarspel	1440	8	94	30	16	1.195	1	103	6	0
Sijbekarspel	1446	8	80	30	22	1.79	2	77	31	0	8	25
Sijbekarspel	1448	8	95	30	19	1.498	2	75	18	0	10	95
Sijbekarspel	1451	8	67	30	28	1.789	2	95	53	8	10	121
Sijbekarspel	1452	8	62	30	16	1.53	2
Sijbekarspel	1454	8	66	30	18	2.563	2	82	42	2	10	115
Sijbekarspel	1455	8	53	30	18	2.107	2	112	33	1
Sijbekarspel	1458	8	75	30	13	1.301	2	88	35	3	11	87
Sijbekarspel	1459	8	35	30	27	0.984	2	94	32	0	10	7
Sijbekarspel	1460	8	97	30	15	0.677	2	87	23	1	10	156
Sijbekarspel	1462	8	71	30	25	1.109	2	90	29	0	10	117
Sijbekarspel	1463	8	10	30	17	1.217	2
Sijbekarspel	1465	8	87	30	11	2.057	2	90	37	10	11	117
Sijbekarspel	1468	8	12	30	21	2.12	2
Sijbekarspel	1469	8	40	30	10	0.9	2	111	27	3
Sijbekarspel	1471	8	17	30	24	1.402	2	87	24	2	10	96
Sijbekarspel	1474	8	59	30	23	1.81	2	115
Sijbekarspel	1477	8	55	30	13	1.233	2	77	22	0	10	64
Sijbekarspel	1482	8	36	30	24	1.384	2
Sijbekarspel	1483	8	34	30	10	0.825	2	87	33	3	12	74
Sijbekarspel	1484	8	43	30	15	1.831	2
Sijbekarspel	1485	8	85	30	17	1.48	2
Sijbekarspel	1487	8	11	30	13	1.738	2	103	16	5	20	0
Sijbekarspel	1488	8	84	30	24	0.877	2	80	17	0	10	89
Sijbekarspel	1489	8	78	30	25	1.042	2	125
Sijbekarspel	1490	8	92	30	24	1.327	2	98	23	0	10	30
Sijbekarspel	1492	8	5	30	20	1.377	2
Sijbekarspel	1493	8	8	30	15	1.549	2	117	32	14	10	71
Sijbekarspel	1494	8	15	30	15	0.975	2	85	25	0	10	35
Sijbekarspel	1495	8	20	30	24	1.573	2	101	21	0	10	3
Sijbekarspel	1498	8	31	30	13	0.762	2	120
Sijbekarspel	1499	8	37	30	21	0.679	2
Sijbekarspel	1500	8	24	30	25	0.747	2
Sijbekarspel	1501	8	48	30	26	1.23	2	86	27	0	11	156
Sijbekarspel	1504	8	18	30	19	0.699	2
Sijbekarspel	1505	8	33	30	25	0.436	2	82	23	0	10	46
Sijbekarspel	1506	8	76	30	26	0.77	2	113	24	9	10	27
Sijbekarspel	1507	8	88	30	19	0.681	2	96	20	1	10	90
Sijbekarspel	1510	8	90	30	22	0.904	2	103	25	0	10	29
Sijbekarspel	1511	8	19	30	19	0.497	2	93	26	0	10	55
Sijbekarspel	1515	8	56	30	18	1.085	2	91	25	0	10	8
Sijbekarspel	1516	8	81	30	22	1.072	2	120
Sijbekarspel	1522	8	16	30	15	0.633	2
Sijbekarspel	1523	8	89	30	16	1.016	2	89	35	2	10	145
Sijbekarspel	1524	8	Lactuca serriola (UC96US23)	30	11	1.372	2	94	40	3	10	71
Sijbekarspel	1526	8	63	30	15	1.125	2	72	28	2	10	11
Sijbekarspel	1530	8	46	30	17	0.766	2
Sijbekarspel	1531	8	32	30	18	0.983	2
Sijbekarspel	1532	8	6	30	23	1.541	2	127
Sijbekarspel	1533	8	22	30	16	1.074	2
Sijbekarspel	1535	8	69	30	21	1.386	2
Sijbekarspel	1536	8	77	30	11	1.139	2	89	34	1	10	134
Sijbekarspel	1541	8	45	30	27	1.208	2	112	31	0	10	0
Sijbekarspel	1543	8	30	30	23	1.35	2	74	24	0	10	111
Sijbekarspel	1544	8	60	30	26	1.962	2	93	22	2	10	9
Sijbekarspel	1546	8	44	30	21	0.337	2	96	37	0	10	26
Sijbekarspel	1547	8	50	30	20	1.953	2	74	19	0	10	62
Sijbekarspel	1551	8	91	30	26	2.435	2	89	38	2	10	49
Sijbekarspel	1552	8	57	30	21	2.157	2	112	38	4	3	0
Sijbekarspel	1557	8	7	30	18	1.403	2	120	29	9	2	0
Sijbekarspel	1558	8	82	30	9	0.75	2
Sijbekarspel	1560	8	72	30	23	1.455	2	76	26	1	10	126
Sijbekarspel	1562	8	70	30	16	1.24	1	80	35	5	10	155
Sijbekarspel	1563	8	47	30	17	2.008	2	86	22	2	10	46
Sijbekarspel	1564	8	25	30	13	1.355	2
Sijbekarspel	1569	8	4	30	26	1.755	2	89	19	12	10	0
Sijbekarspel	1570	8	51	30	17	1.521	2	85	44	4	10	73
Sijbekarspel	1572	8	2	30	24	2.486	2	101	35	4	9	56
Sijbekarspel	1573	8	29	30	21	1.184	2
Sijbekarspel	1576	8	73	30	19	1.167	2	92	51	0	10	0
Sijbekarspel	1579	8	38	30	19	1.16	2	74	26	0	10	18
Sijbekarspel	1581	8	Lactuca sativa cv. Salinas	30	16	2.115	2
Sijbekarspel	1582	8	9	30	21	1.382	2
Sijbekarspel	1583	8	98	30	14	0.69	2	106	28	0	10	148
Sijbekarspel	1584	8	96	30	21	1.12	2	101
Sijbekarspel	1586	8	58	30	16	1.32	2	114	22	0	10	10
Sijbekarspel	1587	8	26	30	25	1.845	2	95	25	0	10	1
Sijbekarspel	1590	8	49	30	25	1.103	2	103	43	11	10	74
Sijbekarspel	1594	8	54	30	21	2.093	2	83	35	0	10	103
Sijbekarspel	1597	8	28	30	14	2.219	2	104
Sijbekarspel	1598	8	3	30	14	2.184	2	118
Sijbekarspel	1599	8	93	30	17	2.276	2	104	57	0	10	97
Sijbekarspel	1603	9	80	30	18	2.715	2	80	31	0	10	32
Sijbekarspel	1604	9	34	30	16	1.291	2	81	28	2	10	109
Sijbekarspel	1605	9	70	30	15	2.656	2	77	24	0	10	140
Sijbekarspel	1606	9	77	30	16	1.906	2	90	29	5	9	112
Sijbekarspel	1607	9	48	30	23	2.659	2	84	26	3	11	163
Sijbekarspel	1608	9	68	30	8	1.467	2	86	23	0	10	39
Sijbekarspel	1611	9	3	30	8	3.7	2	112	22	3	10	58
Sijbekarspel	1612	9	Lactuca sativa cv. Salinas	30	25	5.4	2
Sijbekarspel	1613	9	79	30	9	0.762	2	81	29	2	10	162
Sijbekarspel	1615	9	20	30	9		2	90	21	4	20	22
Sijbekarspel	1617	9	27	30	27	3.55	2
Sijbekarspel	1620	9	90	30	16	1.299	2		30	0	10	82
Sijbekarspel	1623	9	60	30	12	2.907	2	85	23	6	10	34
Sijbekarspel	1629	9	Lactuca serriola (UC96US23)	30	7	2.242	2	88	48	3	13	190
Sijbekarspel	1630	9	30	30	24	4.67	2	72	29	0	10	124
Sijbekarspel	1631	9	45	30	9	1.637	2		26	0	10	0
Sijbekarspel	1632	9	4	30	11	4.35	2	92	33	6	10	0
Sijbekarspel	1635	9	58	30	16	0.909	2		22	0	10	69
Sijbekarspel	1636	9	31	30	17	1.408	2	103	22	3	10	42
Sijbekarspel	1637	9	1	30	23	2.285	2
Sijbekarspel	1639	9	85	30	8	2.336	2
Sijbekarspel	1640	9	40	30	5	1.48	2	96	33	6	10	30
Sijbekarspel	1644	9	87	30	12	1.96	2	118	39	0	10	31
Sijbekarspel	1647	9	91	30	23	2.839	2	85	30	4	10	81
Sijbekarspel	1653	9	8	30	14	3.8	2	113	33	4	10	80
Sijbekarspel	1655	9	95	30	18	2.016	2	75	19	0	10	181
Sijbekarspel	1656	9	59	30	18	3.82	2
Sijbekarspel	1657	9	23	30	18	1.432	2	86	29	5	10	112
Sijbekarspel	1658	9	67	30	22	3.21	2	96	46	8	10	159
Sijbekarspel	1660	9	54	30	20	3.11	2	80	24	2	10	98
Sijbekarspel	1661	9	83	30	17	3	2	77	23	0	10	84
Sijbekarspel	1662	9	18	30	22	1.901	2	99	25	4	10	91
Sijbekarspel	1667	9	13	30	11	2.948	2	135
Sijbekarspel	1668	9	12	30	15	2.685	2
Sijbekarspel	1669	9	37	30	14	1.897	2
Sijbekarspel	1672	9	11	30	4	1.299	2	103	21	4	10	0
Sijbekarspel	1674	9	17	30	12	1.312	2	88	27	4	10	172
Sijbekarspel	1676	9	25	30	8	0.771	2
Sijbekarspel	1677	9	47	30	16	1.519	2	90	26	1	10	41
Sijbekarspel	1679	9	24	30	17	0.538	2			5
Sijbekarspel	1680	9	53	30	24	1.08	2	103	29	5	10	42
Sijbekarspel	1681	9	36	30	20	1.938	2
Sijbekarspel	1682	9	98	30	12	1.156	2	84	28	0	10	159
Sijbekarspel	1683	9	49	30	6	0.783	2		28	12	10	127
Sijbekarspel	1686	9	71	30	16	2.874	2	87	23	0	10	41
Sijbekarspel	1689	9	66	30	22	2.729	2	80	30	1	10	94
Sijbekarspel	1694	9	64	30	7	1.141	2
Sijbekarspel	1695	9	63	30	15	1.68	2	73	32	0	10	12
Sijbekarspel	1696	9	8	30	24	2.29	2	115	35	7	10	82
Sijbekarspel	1698	9	75	30	16	3.16	2	88	26	6	10	83
Sijbekarspel	1699	9	94	30	22	2.88	2	84	21	1	12	56
Sijbekarspel	1702	9	7	30	6	2.85	2	127	40	0	10	4
Sijbekarspel	1703	9	15	30	8	1.78	2	99	29	0	10	11
Sijbekarspel	1704	9	43	30	8	2.9	2
Sijbekarspel	1705	9	46	30	15	2.21	2
Sijbekarspel	1706	9	32	30	17	2.74	2
Sijbekarspel	1707	9	96	30	8	2.68	2	111	56	4	18	0
Sijbekarspel	1709	9	86	30	14	1.75	2
Sijbekarspel	1710	9	97	30	11	0.85	2	83	26	3	10	146
Sijbekarspel	1713	9	35	30	15	1.87	2	85	30	0	10	21
Sijbekarspel	1714	9	62	30	10	0.99	2
Sijbekarspel	1715	9	55	30	4	1.16	2	74	26	1	10	93
Sijbekarspel	1716	9	19	30	11		2	92	40	4	10	66
Sijbekarspel	1718	9	84	30	8	1.03	2	80	19	1	10	181
Sijbekarspel	1720	9	33	30	19	1.46	2	80	33	2	10	55
Sijbekarspel	1722	9	21	30	16	1.578	2	85	24	3	10	147
Sijbekarspel	1723	9	78	30	19	2.142	2	109	20	5	10	95
Sijbekarspel	1727	9	57	30	17	2.299	2	118	45	12	15	1
Sijbekarspel	1730	9	81	30	18	2.968	2	118	24	0	20	0
Sijbekarspel	1737	9	72	30	18	5.1	2	75	25	0	11	104
Sijbekarspel	1740	9	16	30	14	3.49	2
Sijbekarspel	1742	9	26	30	17	2.634	2	95	22	0	10	2
Sijbekarspel	1743	9	92	30	11	2.337	2	84	20	6	10	70
Sijbekarspel	1744	9	51	30	9	0.854	2	82	33	2	11	158
Sijbekarspel	1746	9	2	30	12	2.906	2	111
Sijbekarspel	1747	9	42	30	11	2.935	2	129	21	0	10	0
Sijbekarspel	1748	9	28	30	12	2.112	2	104	18	7	10	38
Sijbekarspel	1749	9	76	30	14	1.863	2	112	22	6	10	77
Sijbekarspel	1753	9	41	30	4	0.406	2	85	23	3	10	34
Sijbekarspel	1756	9	50	30	5	0.761	2	83	19	0	10	67
Sijbekarspel	1757	9	73	30	16	1.536	2	86	44	0	10	0
Sijbekarspel	1759	9	6	30	16	1.69	2	129
Sijbekarspel	1764	9	39	30	18	1.517	2	85	37	5	10	156
Sijbekarspel	1767	9	52	30	19	1.586	2	90	35	8	11	51
Sijbekarspel	1769	9	9	30	21	1.176	2	179
Sijbekarspel	1771	9	65	30	26	1.985	2	106	40	4	10	34
Sijbekarspel	1773	9	61	30	22	1.41	2
Sijbekarspel	1776	9	22	30	13	1.623	2	137
Sijbekarspel	1777	9	29	30	14	1.428	2
Sijbekarspel	1778	9	89	30	17	1.673	2	86	29	6	10	159
Sijbekarspel	1780	9	93	30	14	3.44	2	95	34	2	10	124
Sijbekarspel	1781	9	74	30	18	0.985	2
Sijbekarspel	1790	9	56	30	14	1.054	2	92	24	0	11	11
Sijbekarspel	1792	9	69	30	8	0.844	2
Sijbekarspel	1793	9	38	30	18	0.913	2	77	31	0	10	34
Sijbekarspel	1794	9	5	30	7	1.355	2			4
Sijbekarspel	1795	9	88	30	17	0.443	2	80	17	3	10	189
Sijbekarspel	1796	9	44	30	15	0.443	2	91	35	6	10	49
Sijbekarspel	1797	9	14	30	10	1.311	2
Sijbekarspel	1798	9	82	30	17	0.867	2
Sijbekarspel	1802	10	41	30	4	0.437	2	90	17	0	10	122
Sijbekarspel	1803	10	11	30	6	1.045	2
Sijbekarspel	1806	10	88	30	17	0.417	2	92	11	0	10	140
Sijbekarspel	1807	10	15	30	23	1.102	2	96	27	0	10	9
Sijbekarspel	1808	10	23	30	25	1.644	2	87	36	1	10	53
Sijbekarspel	1809	10	25	30	12	1.107	2	137
Sijbekarspel	1812	10	19	30	12	0.91	2	93	39	5	11	77
Sijbekarspel	1813	10	82	30	11	0.38	2
Sijbekarspel	1814	10	21	30	20	0.72	2	88	28	0	10	125
Sijbekarspel	1816	10	34	30	22	1.274	2	82	28	1	10	108
Sijbekarspel	1818	10	36	30	20	0.976	2
Sijbekarspel	1819	10	28	30	9	0.858	2	105	17	7	12	23
Sijbekarspel	1820	10	98	30	12	0.69	2	98	37	0	10	153
Sijbekarspel	1823	10	53	30	19	0.82	2	103	28	5	11	55
Sijbekarspel	1824	10	51	30	18	0.8	2	88	44	2	11	76
Sijbekarspel	1826	10	72	30	18	1.127	2	76	26	2	10	114
Sijbekarspel	1827	10	65	30	17	1.701	2	105
Sijbekarspel	1829	10	95	30	12	1.12	2	75	18	0	10	118
Sijbekarspel	1831	10	60	30	13	1.333	2	89	33	0	10	35
Sijbekarspel	1833	10	58	30	24	1.23	2	103	22	3	10	38
Sijbekarspel	1834	10	90	30	18	1.43	2	99	30	0	10	52
Sijbekarspel	1835	10	4	30	15	1.17	2	98	39	5	13	0
Sijbekarspel	1836	10	71	30	14	1.176	2	89	23	5	10	134
Sijbekarspel	1838	10	81	30	16	1.38	2	112	17	1	17	0
Sijbekarspel	1839	10	16	30	10	1.02	2
Sijbekarspel	1842	10	20	30	26	1.26	2	95	26	0	10	24
Sijbekarspel	1843	10	12	30	23	0.75	2
Sijbekarspel	1847	10	64	30	8	0.6	2
Sijbekarspel	1850	10	49	30	19	0.207	2	114	68	0	10	118
Sijbekarspel	1851	10	80	30	19	1.058	2	80	19	0	10	31
Sijbekarspel	1854	10	5	30	15	1.247	2
Sijbekarspel	1856	10	3	30	20	1.021	2
Sijbekarspel	1858	10	10	30	12	0.915	2	133
Sijbekarspel	1859	10	27	30	26	1	2
Sijbekarspel	1860	10	Lactuca sativa cv. Salinas	30	26	1.455	2
Sijbekarspel	1862	10	18	30	24	1.199	2	103	19	3	10	33
Sijbekarspel	1863	10	66	30	17	1.081	2	84	41	2	10	86
Sijbekarspel	1864	10	93	30	20	1.362	2	90	43	4	10	39
Sijbekarspel	1865	10	24	30	21	0.525	2
Sijbekarspel	1867	10	35	30	19	1.58	2	91			29	0
Sijbekarspel	1873	10	70	30	23	0.702	2	83	23	1	10	138
Sijbekarspel	1874	10	2	30	17	0.864	2	111	36	4	4	1
Sijbekarspel	1875	10	33	30	22	1.533	2	84	38	0	17	65
Sijbekarspel	1877	10	69	30	18	0.737	2
Sijbekarspel	1878	10	78	30	23	1.2	2	118	23	5	8	0
Sijbekarspel	1879	10	9	30	17	1.043	2
Sijbekarspel	1882	10	74	30	18	1.299	2
Sijbekarspel	1888	10	79	30	10	0.347	2	81	22	0	10	179
Sijbekarspel	1890	10	48	30	17	0.78	2	91	26	0	10	63
Sijbekarspel	1892	10	54	30	12	0.585	2	83	25	0	10	108
Sijbekarspel	1893	10	22	30	16	1.19	2
Sijbekarspel	1896	10	8	30	20	0.934	2	115	34	3	5	4
Sijbekarspel	1898	10	59	30	22	1.455	2	114
Sijbekarspel	1900	10	44	30	15	0.905	2
Sijbekarspel	1901	10	67	30	21	0.913	2	98	54	6	11	140
Sijbekarspel	1904	10	46	30	26	1.32	2
Sijbekarspel	1906	10	14	30	21	1.225	2
Sijbekarspel	1910	10	83	30	21	1.83	2	79	19	1	10	48
Sijbekarspel	1917	10	38	30	18	1.27	2	74	21	0	10	27
Sijbekarspel	1918	10	13	30	28	1.29	2	125
Sijbekarspel	1919	10	97	30	13	0.58	2	89	35	0	10	141
Sijbekarspel	1924	10	56	30	19	1.274	2	91	17	0	10	11
Sijbekarspel	1925	10	50	30	16	0.844	2	76	19	0	10	54
Sijbekarspel	1926	10	45	30	20	0.455	2	111
Sijbekarspel	1927	10	62	30	12	0.675	2
Sijbekarspel	1928	10	75	30	25	0.678	2	95	32	2	10	82
Sijbekarspel	1929	10	31	30	21	0.838	2	123
Sijbekarspel	1936	10	39	30	7	0.789	2	85	24	0	10	142
Sijbekarspel	1937	10	89	30	23	0.703	2	88	34	4	10	153
Sijbekarspel	1939	10	29	30	20	1.019	2
Sijbekarspel	1945	10	52	30	19	0.546	2	94	40	2	10	29
Sijbekarspel	1948	10	92	30	20	0.659	2	98	30	0	10	47
Sijbekarspel	1950	10	77	30	9	1.242	2	89	23	2	10	137
Sijbekarspel	1951	10	1	30	23	1.894	2
Sijbekarspel	1952	10	Lactuca serriola (UC96US23)	30	10	1.879	2	92	46	2	10	105
Sijbekarspel	1955	10	26	30	17	0.926	2	98	19	1	10	163
Sijbekarspel	1957	10	42	30	17	1.764	2		18	0
Sijbekarspel	1958	10	61	30	22	0.807	2
Sijbekarspel	1963	10	84	30	18	0.77	2	77	25	0	10	149
Sijbekarspel	1964	10	30	30	18	0.88	2	72	20	1	10	114
Sijbekarspel	1965	10	73	30	20	0.99	2	88	41	4	10	2
Sijbekarspel	1967	10	86	30	16	0.557	2			8
Sijbekarspel	1968	10	94	30	23	1.111	2	76	23	0	10	50
Sijbekarspel	1970	10	85	30	11	0.55	2
Sijbekarspel	1972	10	40	30	8	0.7	2	101	36	0	12	0
Sijbekarspel	1973	10	47	30	15	1.41	2	94
Sijbekarspel	1976	10	91	30	26	1.09	2	92	36	5	10	46
Sijbekarspel	1977	10	7	30	24	1.14	2	115	40	10	10	1
Sijbekarspel	1981	10	96	30	19	1.009	2	113
Sijbekarspel	1983	10	57	30	27	1.614	2	117
Sijbekarspel	1985	10	55	30	13	1.37	2	77	33	1	10	85
Sijbekarspel	1986	10	17	30	20	1.44	2	84	28	0	10	200
Sijbekarspel	1987	10	68	30	12	0.764	2	87	21	0	10	14
Sijbekarspel	1989	10	6	30	13	1.584	2
Sijbekarspel	1992	10	32	30	20	1.203	2	127
Sijbekarspel	1993	10	43	30	11	1.448	2
Sijbekarspel	1994	10	37	30	15	0.969	2
Sijbekarspel	1996	10	63	30	20	1.15	2	74	24	0	10	5
Sijbekarspel	1997	10	87	30	14	1.083	2	93	40	4	10	79
Sijbekarspel	1998	10	76	30	23	1.886	2	101	27	8
Sijbekarspel	2002	11	28	30	13	0.868	2	103	17	13	10	64
Sijbekarspel	2004	11	70	30	21	1.156	2	77	18	1	10	128
Sijbekarspel	2007	11	39	30	11	0.566	2	92	41	4	10	127
Sijbekarspel	2008	11	85	30	8	0.689	2
Sijbekarspel	2010	11	63	30	15	0.526	2	76	17	0	7	2
Sijbekarspel	2016	11	68	30	6	0.614	2	98	28	0	10	27
Sijbekarspel	2017	11	57	30	19	0.963	2
Sijbekarspel	2020	11	76	30	11	0.808	2	112
Sijbekarspel	2021	11	11	30	4	0.958	2	101	24	4	10	0
Sijbekarspel	2023	11	14	30	13	1.311	2	133
Sijbekarspel	2024	11	86	30	14	1.012	2
Sijbekarspel	2026	11	95	30	14	1.384	2	76	13	0	10	165
Sijbekarspel	2027	11	90	30	13	0.952	2	94	26	0	2	12
Sijbekarspel	2028	11	8	30	13	1.762	2	113	37	9	10	102
Sijbekarspel	2030	11	89	30	14	1.218	2	89	36	3	10	115
Sijbekarspel	2031	11	29	30	15	0.976	2
Sijbekarspel	2033	11	67	30	8	0.848	2	95	24	7	10	140
Sijbekarspel	2034	11	4	30	16	1.39	2	91	38	3	10	0
Sijbekarspel	2039	11	69	30	10	1.061	2
Sijbekarspel	2040	11	20	30	20	1.665	2	98	27	0	15	10
Sijbekarspel	2042	11	19	30	16	1.481	2	94	41	2	10	52
Sijbekarspel	2044	11	43	30	21	0.977	2
Sijbekarspel	2045	11	92	30	14	1.229	2	90	19	2	10	21
Sijbekarspel	2047	11	59	30	23	0.454	2
Sijbekarspel	2048	11	37	30	6	0.124	2
Sijbekarspel	2050	11	1	30	18	0.991	2
Sijbekarspel	2051	11	97	30	15	0.538	2	98	29	0	10	55
Sijbekarspel	2052	11	44	30	12	0.389	2	98	37	0	11	26
Sijbekarspel	2053	11	36	30	12	0.459	2
Sijbekarspel	2054	11	88	30	7	0.4	2	87	23	0	10	118
Sijbekarspel	2055	11	50	30	8	0.577	2	80	16	0	17	41
Sijbekarspel	2056	11	5	30	15	0.481	2
Sijbekarspel	2057	11	7	30	20	0.482	2
Sijbekarspel	2059	11	72	30	19	0.829	2	77	21	0	11	128
Sijbekarspel	2064	11	Lactuca serriola (UC96US23)	30	6	0.424	2	94	30	5	10	62
Sijbekarspel	2065	11	33	30	22	2.045	2	81	19	0	10	83
Sijbekarspel	2066	11	51	30	10	1.208	2	87	37	4	11	166
Sijbekarspel	2068	11	25	30	3	0.535	2
Sijbekarspel	2069	11	3	30	9	1.155	2	120	24	3	2	14
Sijbekarspel	2070	11	38	30	8	0.858	2	73	26	0	10	27
Sijbekarspel	2074	11	98	30	10	0.548	2	98	23	0	10	119
Sijbekarspel	2078	11	75	30	21	1.524	2	90	23	4	10	11
Sijbekarspel	2080	11	45	30	16	0.731	2	118	20	0	6	0
Sijbekarspel	2081	11	83	30	15	1.165	2	81	31	0	9	92
Sijbekarspel	2082	11	81	30	14	1.535	2
Sijbekarspel	2083	11	93	30	18	2.158	2	93	39	2	10	149
Sijbekarspel	2084	11	24	30	20	0.917	2
Sijbekarspel	2085	11	96	30	21	2.187	2	101
Sijbekarspel	2089	11	53	30	16	1.206	2	112	32	2	10	41
Sijbekarspel	2090	11	79	30	17	0.478	2	82	18	0	10	192
Sijbekarspel	2092	11	42	30	21	2.6	2	133
Sijbekarspel	2096	11	94	30	22	0.32	2	77	17	0	10	27
Sijbekarspel	2098	11	41	30	9	0.509	2	87	19	1	10	10
Sijbekarspel	2099	11	71	30	16	0.503	2	91	30	0	10	141
Sijbekarspel	2101	11	12	30	21	1.676	2
Sijbekarspel	2104	11	18	30	18	0.906	2	111	21	2	10	35
Sijbekarspel	2107	11	49	30	9	0.49	2	105	46	3	10	128
Sijbekarspel	2109	11	78	30	10	0.82	2	117	18	5	10	27
Sijbekarspel	2111	11	87	30	12	0.971	2	117	26	1	8	8
Sijbekarspel	2112	11	9	30	15	0.879	2
Sijbekarspel	2116	11	35	30	18	1.277	2	91	25	0	15	0
Sijbekarspel	2117	11	91	30	23	1.641	2	88	34	0
Sijbekarspel	2119	11	62	30	16	1.267	2
Sijbekarspel	2120	11	77	30	7	0.878	2	90	30	3	10	119
Sijbekarspel	2121	11	73	30	15	2.572	2	87	44	0	15	3
Sijbekarspel	2125	11	61	30	23	1.642	2
Sijbekarspel	2126	11	27	30	21	1.125	2
Sijbekarspel	2127	11	30	30	18	1.7	2	72	24	0	10	121
Sijbekarspel	2130	11	48	30	13	1.8	2	89	18	5	10	89
Sijbekarspel	2132	11	64	30	10	1.675	2
Sijbekarspel	2135	11	8	30	10	0.889	2	118
Sijbekarspel	2137	11	6	30	14	2.341	2
Sijbekarspel	2140	11	15	30	13	1.294	2	91	27	0	12	61
Sijbekarspel	2145	11	23	30	21	1.931	2	87	36	0	10	81
Sijbekarspel	2147	11	13	30	21	1.58	2	127
Sijbekarspel	2149	11	66	30	17	1.097	2	84	37	0	10	16
Sijbekarspel	2153	11	56	30	14	1.232	2	77	23	0	10	55
Sijbekarspel	2155	11	26	30	12	1.355	2	96	17	0	15	0
Sijbekarspel	2157	11	46	30	15	0.931	2
Sijbekarspel	2158	11	55	30	18	0.798	2	76	22	0	10	72
Sijbekarspel	2161	11	60	30	12	1.777	2	84	25	3	11	27
Sijbekarspel	2162	11	84	30	11	1.787	2	82	25	3	10	111
Sijbekarspel	2165	11	74	30	15	0.933	2
Sijbekarspel	2166	11	82	30	18	0.385	2
Sijbekarspel	2167	11	80	30	20	1.89	2	82	30	0	12	52
Sijbekarspel	2169	11	58	30	14	1.809	2	111	22	0	10	41
Sijbekarspel	2171	11	31	30	11	1.009	2	107	16	6	10	7
Sijbekarspel	2172	11	21	30	20	2.153	2	81	27	0	10	178
Sijbekarspel	2174	11	40	30	9	1.78	2	95	31	0	15	1
Sijbekarspel	2176	11	52	30	15	1.195	2	90	39	0	10	28
Sijbekarspel	2179	11	22	30	21	1.917	2
Sijbekarspel	2187	11	Lactuca sativa cv. Salinas	30	25	1.765	2
Sijbekarspel	2188	11	17	30	19	1.381	2	84	23	9	10	203
Sijbekarspel	2190	11	34	30	6	0.529	2	84	27	3	10	121
Sijbekarspel	2192	11	54	30	19	1.267	2	81	26	1	12	127
Sijbekarspel	2193	11	47	30	16	1.587	2	88	21	3	2	17
Sijbekarspel	2196	11	65	30	14	1.381	2	104	29	2	10	63
Sijbekarspel	2198	11	2	30	14	1.754	2	99	41	4	10	53
Sijbekarspel	2199	11	32	30	8	1.368	2	125	24	6	15	0
Sijbekarspel	2200	11	16	30	16	1.38	2
Sijbekarspel	2202	12	41	30	8	0.529	2	91	24	3	10	27
Sijbekarspel	2205	12	90	30	17	1.142	2	96	24	0	10	29
Sijbekarspel	2207	12	14	30	15	1.726	2
Sijbekarspel	2209	12	50	30	10	1.139	2	75	24	0	10	71
Sijbekarspel	2210	12	69	30	10	0.622	2
Sijbekarspel	2211	12	83	30	14	1.172	2	80	21	0	10	76
Sijbekarspel	2215	12	8	30	19	1.67	2	115	27	9	4	18
Sijbekarspel	2219	12	7	30	18	0.8	2	123
Sijbekarspel	2221	12	89	30	17	0.62	2	89	31	4	10	112
Sijbekarspel	2227	12	16	30	2	0.841	2
Sijbekarspel	2230	12	42	30	21	2.14	2	105	31	2	10	12
Sijbekarspel	2231	12	48	30	14	0.6	2	89	26	2	10	76
Sijbekarspel	2232	12	6	30	16	0.7	2	127
Sijbekarspel	2234	12	77	30	7	0.157	1	90	34	3	11	168
Sijbekarspel	2235	12	2	30	12	1.03	2	106	32	4	10	49
Sijbekarspel	2237	12	62	30	22	1.23	2
Sijbekarspel	2239	12	32	30	11	0.96	2
Sijbekarspel	2241	12	92	30	20	2.01	2	87	18	5	10	69
Sijbekarspel	2242	12	86	30	21	0.979	2
Sijbekarspel	2243	12	78	30	19	1.462	2	114	22	2	10	46
Sijbekarspel	2244	12	88	30	17	0.823	2	81	17	1	10	175
Sijbekarspel	2248	12	46	30	16	1.313	2
Sijbekarspel	2251	12	31	30	12	1.289	2	117	16	1	10	20
Sijbekarspel	2252	12	Lactuca serriola (UC96US23)	30	6	1.793	2	91	46	0	10	121
Sijbekarspel	2253	12	93	30	22	3.07	2	94	45	7	10	81
Sijbekarspel	2254	12	38	30	13	1.645	2	73	31	0	10	36
Sijbekarspel	2255	12	73	30	20	0.658	2	89			2	0
Sijbekarspel	2256	12	67	30	16	1.438	2	101	50	2	10	64
Sijbekarspel	2257	12	26	30	17	0.58	2	90	29	0	10	18
Sijbekarspel	2261	12	Lactuca sativa cv. Salinas	30	23	1.183	2
Sijbekarspel	2266	12	98	30	9	0.812	2	86	34	0	10	194
Sijbekarspel	2268	12	47	30	17	2.308	2	90	25	4	6	9
Sijbekarspel	2269	12	11	30	11	2.248	2	109	31	4	16	2
Sijbekarspel	2274	12	30	30	20	0.697	2	77	28	0	6	51
Sijbekarspel	2277	12	91	30	22	1.385	2	89	33	5	10	60
Sijbekarspel	2279	12	49	30	14	1.149	2	99	40	6	10	168
Sijbekarspel	2280	12	60	30	19	0.696	2	104	35	1	10	9
Sijbekarspel	2281	12	97	30	16	0.618	2	86	31	0	11	187
Sijbekarspel	2282	12	20	30	16	1.38	2	98	20	0	10	7
Sijbekarspel	2283	12	66	30	18	1.272	2	82	43	0	10	40
Sijbekarspel	2288	12	13	30	20	2.163	2	135
Sijbekarspel	2291	12	75	30	17	0.593	2	90	25	1	4	0
Sijbekarspel	2293	12	24	30	15	0.922	2
Sijbekarspel	2294	12	81	30	20	0.787	2	129
Sijbekarspel	2297	12	34	30	11	0.26	2	82	20	4	10	101
Sijbekarspel	2298	12	64	30	15	0.35	2
Sijbekarspel	2300	12	37	30	21	0.49	2
Sijbekarspel	2301	12	22	30	19	0.964	2
Sijbekarspel	2302	12	58	30	22	0.911	2	115	20	0	12	32
Sijbekarspel	2303	12	29	30	16	2.44	2
Sijbekarspel	2309	12	63	30	11	0.87	2	82	12	0	10	1
Sijbekarspel	2310	12	9	30	18	1.05	2
Sijbekarspel	2315	12	21	30	16	1.45	2	79	25	0	10	178
Sijbekarspel	2316	12	96	30	26	1.3	2	118
Sijbekarspel	2318	12	65	30	25	1.99	2	105	32	4	8	53
Sijbekarspel	2321	12	57	30	20	0.792	2	123
Sijbekarspel	2322	12	18	30	21	0.954	2	103	22	0	11	21
Sijbekarspel	2323	12	85	30	16	0.558	2
Sijbekarspel	2324	12	12	30	24	1.227	2
Sijbekarspel	2326	12	19	30	16	1.109	2	98	46	0	10	53
Sijbekarspel	2327	12	54	30	13	0.963	2	86	22	0	11	120
Sijbekarspel	2329	12	56	30	17	1.19	2	83	24	0	10	35
Sijbekarspel	2330	12	87	30	8	0.536	2	90	30	1	10	111
Sijbekarspel	2333	12	61	30	23	1.644	2	114	33	8	10	0
Sijbekarspel	2334	12	4	30	15	0.95	2
Sijbekarspel	2335	12	94	30	26	1.109	2	81	25	0	14	56
Sijbekarspel	2336	12	51	30	17	1.974	2	85	44	2	10	116
Sijbekarspel	2339	12	79	30	17	0.753	2	83	19	2	11	204
Sijbekarspel	2341	12	40	30	5	0.401	2	105	32	0	10	0
Sijbekarspel	2344	12	5	30	20	1.178	2
Sijbekarspel	2347	12	10	30	11	0.895	2
Sijbekarspel	2349	12	80	30	21	1.507	2	86	27	0	10	40
Sijbekarspel	2353	12	95	30	19		2	73	15	0	10	105
Sijbekarspel	2357	12	33	30	24	2.097	2	77	32	0	13	72
Sijbekarspel	2361	12	68	30	2	0.377	2	89	22	0	10	58
Sijbekarspel	2363	12	15	30	21	1.191	2	109
Sijbekarspel	2364	12	76	30	21	0.659	2	106	26	9	11	166
Sijbekarspel	2365	12	55	30	18	0.649	2	76	23	0	11	79
Sijbekarspel	2367	12	27	30	23	0.823	2	179
Sijbekarspel	2369	12	36	30	19	0.656	2
Sijbekarspel	2370	12	71	30	18	0.91	2	90	34	0	10	192
Sijbekarspel	2374	12	44	30	16	0.523	2	91	35	4	6	22
Sijbekarspel	2375	12	84	30	17	0.632	2	92	21	2	10	110
Sijbekarspel	2377	12	35	30	17	1.091	2	94	33	1	6	8
Sijbekarspel	2378	12	45	30	15	1.365	2	114
Sijbekarspel	2379	12	52	30	17	1.602	2	93	34	14	9	58
Sijbekarspel	2380	12	25	30	7	1.439	2
Sijbekarspel	2381	12	70	30	17	1.684	2	79	23	0	10	151
Sijbekarspel	2384	12	74	30	19	1.355	2
Sijbekarspel	2385	12	43	30	17	1.945	2
Sijbekarspel	2387	12	23	30	16	1.816	2	96	26	3	12	82
Sijbekarspel	2388	12	59	30	20	2.075	2	99	40	9	10	2
Sijbekarspel	2390	12	53	30	16	2.134	2	104	25	7	10	59
Sijbekarspel	2391	12	3	30	16	0.974	2
Sijbekarspel	2392	12	28	30	17	1.336	2
Sijbekarspel	2394	12	17	30	20	1.524	2	85	26	8	10	186
Sijbekarspel	2396	12	72	30	18	1.587	2	77	30	0	10	176
Sijbekarspel	2397	12	1	30	22	2.131	2
Sijbekarspel	2399	12	82	30	11	0.669	2
Sijbekarspel	2400	12	39	30	14	1.116	2	82	32	7	10	147
Wageningen	4	1	82	30	20	2.65	2				10
Wageningen	5	1	57	30	28	4	2	97	37	7	10	58
Wageningen	7	1	36	30	24	3.81	2	136			10
Wageningen	9	1	76	30	27	2.81	2	96	20	3	10	158
Wageningen	11	1	29	30	27	2.59	2				10
Wageningen	12	1	63	30	24	4.68	2	76	24	0	10	159
Wageningen	14	1	47	30	23	2.2	2	88			10
Wageningen	15	1	90	30	26	2.87	2	89	22	0	10	135
Wageningen	16	1	10	30	26	6.14	2	115	38	6	3	24
Wageningen	18	1	94	30	20	3.96	2	76	21	0	10	104
Wageningen	22	1	79	30	22	1.89	2	69	25	0	10	173
Wageningen	25	1	19	30	27	3.54	2	79	36	0	10	142
Wageningen	27	1	89	30	23	2.47	2	85	26	0	10	234
Wageningen	30	1	Lactuca serriola (UC96US23)	30	12	4.62	2	80	38	0	10	228
Wageningen	32	1	34	30	23	2.97	2	74	25	0	10	141
Wageningen	33	1	3	30	26	4.89	2	105			10
Wageningen	34	1	77	30	20	6.03	2	85	28	5	10	162
Wageningen	35	1	9	30	28	6.89	2	94			10
Wageningen	36	1	92	30	20	8.24	2	80	25	0	10	154
Wageningen	37	1	69	30	18	5.43	2	120			10
Wageningen	39	1	66	30	23	7.14	2	78	32	0	10	198
Wageningen	40	1	81	30	27	5.03	2	108			10
Wageningen	42	1	52	30	13	1.58	2	89	38	0	10	168
Wageningen	45	1	91	30	23	4.49	2	77	32	1	10	120
Wageningen	47	1	16	30	21	4.16	2	113			10
Wageningen	49	1	22	30	24	4.28	2	100	48	4	10	124
Wageningen	50	1	93	30	25	3.05	2	87	60	0	10	120
Wageningen	52	1	35	30	23	2.12	2	86	26	0	10
Wageningen	53	1	37	30	19	1.76	2				10
Wageningen	54	1	46	30	21	4.43	2				10
Wageningen	56	1	83	30	21	3.07	2	76	22	0	10	186
Wageningen	57	1	68	30	12	3.84	2	83	20	0	10	163
Wageningen	59	1	42	30	29	2.55	2	87	36	0	10	130
Wageningen	60	1	7	30	20	1.64	2	114			10
Wageningen	62	1	20	30	25	4.8	2	87	23	0	10	82
Wageningen	65	1	71	30	19	1.04	2	92	24	0	10	220
Wageningen	66	1	13	30	23	2.52	2	115			10
Wageningen	70	1	73	30	21	3.3	2	89	27	0	10
Wageningen	71	1	8	30	27	7.41	2	101	31	8	10	109
Wageningen	74	1	14	30	24	5.89	2	104			10
Wageningen	76	1	56	30	19	4.08	2				10
Wageningen	79	1	21	30	26	4.46	2	79	18	0	10	212
Wageningen	80	1	64	30	22	6.16	2				10
Wageningen	85	1	40	30	10	4.47	2	86	29	0	10
Wageningen	86	1	25	30	13	2.41	2				10
Wageningen	88	1	Lactuca sativa cv. Salinas	30	22	6.2	2	104			10
Wageningen	90	1	59	30	23	2.52	2	108	41	0	10	87
Wageningen	93	1	33	30	26	4.64	2	76	20	1	10	125
Wageningen	94	1	44	30	16	2.46	2	86	34	0	10	91
Wageningen	95	1	1	30	22	2.91	2				10
Wageningen	98	1	5	30	27	1.98	2				10
Wageningen	102	1	95	30	22	1.09	2	69	13	2	10	143
Wageningen	104	1	80	30	20	3.05	2	81	19	2	10	129
Wageningen	106	1	97	30	20	2.63	2	80	26	0	10	143
Wageningen	107	1	51	30	20	2.88	2	86	32	0	10	171
Wageningen	108	1	12	30	25	3.79	2				10
Wageningen	110	1	74	30	19	4.44	2				10
Wageningen	111	1	31	30	22	2.54	2	108			10
Wageningen	114	1	38	30	14	4.05	2	76	25	0	10	172
Wageningen	115	1	24	30	17	2.46	2				10
Wageningen	116	1	4	30	18	2.75	2	90	46	8	10
Wageningen	117	1	27	30	22	5.76	2				10
Wageningen	119	1	86	30	14	4.98	2				10
Wageningen	121	1	45	30	3	2.16	2	105			10
Wageningen	124	1	78	30	22	2.34	2	104			10
Wageningen	125	1	72	30	13	5.36	2	69	24	0	10	144
Wageningen	127	1	15	30	4	2.65	2	89	30	0	10	43
Wageningen	128	1	26	30	7	3.81	2	80	19	0	10	180
Wageningen	130	1	48	30	16	1.32	2	86	25	0	10	181
Wageningen	131	1	11	30	22	0.83	2	90	23	1	10	32
Wageningen	136	1	23	30	13	3.74	2	86	37	0	10	156
Wageningen	141	1	30	30	14	2.32	2	76	16	0	10	128
Wageningen	142	1	39	30	16	4.23	2	78	30	0	10	176
Wageningen	143	1	62	30	10	2.78	2				10
Wageningen	146	1	87	30	13	2.77	2	111	29	7	10	157
Wageningen	148	1	65	30	8	4.4	2	87	30	8	10	178
Wageningen	150	1	53	30	15	6.98	2	93	29	4	10	106
Wageningen	157	1	75	30	19	0.96	2	86	41	0	10	155
Wageningen	158	1	28	30	2	3.17	1	92	32	2	10	112
Wageningen	159	1	50	30	7	2.98	2	78	25	0	10	148
Wageningen	161	1	49	30	13	2.17	1	87	64	0	10	196
Wageningen	162	1	84	30	18	3.28	2	76	16	0	10	173
Wageningen	164	1	6	30	26	5.22	2	108			10
Wageningen	166	1	43	30	24	2.28	2				10
Wageningen	167	1	96	30	25	1.45	2	92			10
Wageningen	170	1	32	30	26	1.44	2	122			10
Wageningen	171	1	61	30	27	1.71	2				10
Wageningen	172	1	18	30	13	1.88	2	104			10
Wageningen	175	1	55	30	16	1.81	2	78	25	0	10	128
Wageningen	176	1	98	30	18	0.96	2	87	36	0	10	164
Wageningen	178	1	60	30	22	1.58	2	88	36	1	10	90
Wageningen	179	1	70	30	13	4.06	2	79	23	2	10	152
Wageningen	180	1	88	30	16	1.35	2	78	25	0	10	108
Wageningen	182	1	17	30	24	2.81	2	79	27	3	10	195
Wageningen	184	1	41	30	4	0.49	1	87	15	0	10	80
Wageningen	185	1	85	30	27	2.91	2				10
Wageningen	191	1	54	30	15	2.27	2	81	29	0	10	123
Wageningen	194	1	67	30	15	1.56	2	90	43	6	10	179
Wageningen	195	1	58	30	11	2.06	2	96	14	0	10	71
Wageningen	200	1	2	30	15	6.39	2	97	30	3	10	124
Wageningen	203	2	88	30	20	1.29	2	76	19	1	10	206
Wageningen	204	2	57	30	25	1.88	2	98	38	3	10	99
Wageningen	205	2	1	30	20	1.5	2	122			10
Wageningen	206	2	86	30	25	2.03	2				10
Wageningen	207	2	71	30	20	0.98	2	86	23	0	10	130
Wageningen	208	2	20	30	17	2.34	2	87	22	2	10	75
Wageningen	211	2	42	30	22	2.84	2	97			10
Wageningen	219	2	95	30	28	1.04	2	78	14	0	10	150
Wageningen	222	2	60	30	21	1.28	2	87	21	2	10	67
Wageningen	223	2	81	30	23	2.67	2	108			10
Wageningen	229	2	3	30	25	2.62	2	113			10
Wageningen	233	2	75	30	26	2.74	2	86	34	4	10	100
Wageningen	235	2	10	30	17	1.26	2	115			10
Wageningen	236	2	7	30	19	2.44	2	108			10
Wageningen	238	2	36	30	28	3.56	2				10
Wageningen	239	2	74	30	26	2.8	2				10
Wageningen	240	2	98	30	23	2.4	2	79	32	3	10	163
Wageningen	242	2	26	30	12	4.59	2	86	24	0	10	123
Wageningen	243	2	25	30	20	2.44	2	86	21	6	10	108
Wageningen	244	2	83	30	23	4.01	2	76	19	0	10	203
Wageningen	247	2	84	30	25	2.18	2	76	18	0	10	162
Wageningen	249	2	93	30	29	1.8	2	87	55	6	10	138
Wageningen	252	2	61	30	24	4.32	2				10
Wageningen	253	2	91	30	28	1.12	2	86	36	4	10	138
Wageningen	254	2	52	30	16	4.76	2	89	41	0	10	89
Wageningen	255	2	90	30	21	2.14	2	88	22	0	10	101
Wageningen	256	2	53	30	26	3.42	2	107	19	5	10	131
Wageningen	258	2	30	30	30	1.78	2	76	20	0	10	138
Wageningen	259	2	85	30	21	2.9	2				10
Wageningen	261	2	72	30	27	2.88	2	76	22	0	10	132
Wageningen	263	2	6	30	25	2.84	2	115			10
Wageningen	264	2	17	30	29	1.58	2	86	32	0	10	249
Wageningen	267	2	47	30	25	2.33	2	89			10
Wageningen	268	2	15	30	21	1.53	2	89	28	0	10	38
Wageningen	270	2	31	30	11	1.79	2	98			10
Wageningen	271	2	39	30	14	2.34	2	81	39	0	10	188
Wageningen	272	2	33	30	28	3.9	2	79	31	0	10	119
Wageningen	275	2	41	30	8	0.72	2	79	32	0	10	190
Wageningen	276	2	82	30	22	1.24	2	137			10
Wageningen	279	2	69	30	22	3.33	2	121			10
Wageningen	280	2	59	30	28	4.98	2	107			10
Wageningen	281	2	22	30	24	2.66	2	106	53	8	10	94
Wageningen	283	2	58	30	28	2.91	2	102	13	0	10	57
Wageningen	284	2	49	30	25	3.37	2	87	58	0	10	220
Wageningen	287	2	67	30	28	2.99	2	89	35	9	10	177
Wageningen	288	2	97	30	30	1.3	2	85	27	0	10	139
Wageningen	289	2	9	30	27	1.78	2				10
Wageningen	292	2	44	30	28	2.05	2	86	39	0	10	92
Wageningen	293	2	92	30	29	2.39	2	86	18	0	10	105
Wageningen	294	2	18	30	24	2.14	2	96	17	3	10	124
Wageningen	296	2	64	30	29	2.14	2				10
Wageningen	298	2	46	30	28	1.69	2				10
Wageningen	299	2	5	30	30	2.47	2				10
Wageningen	300	2	16	30	30	1.85	2	111			10
Wageningen	301	2	45	30	25	2.39	2	108			10
Wageningen	303	2	51	30	26	0.55	2	83	23	0	10
Wageningen	304	2	19	30	24	2.46	2	88	37	1	10	94
Wageningen	308	2	23	30	29	3.47	2	79	43	0	10	140
Wageningen	314	2	12	30	27	1.27	2				10
Wageningen	315	2	Lactuca serriola (UC96US23)	30	16	1.21	2	80	45	0	10	203
Wageningen	319	2	87	30	27	1.08	2	87	39	0	10	159
Wageningen	320	2	32	30	28	2.71	2	103			10
Wageningen	322	2	68	30	13	2.47	2	81	14	0	10	127
Wageningen	323	2	62	30	20	1.62	2	133			10
Wageningen	325	2	66	30	15	2.28	2	76	37	4	10	206
Wageningen	326	2	8	30	21	1.65	2	110			10
Wageningen	327	2	96	30	17	0.85	1	104			10
Wageningen	329	2	38	30	12	1.82	2	87	19	0	10	106
Wageningen	332	2	27	30	17	2.02	2				10
Wageningen	333	2	55	30	14	1.27	2	85	21	0	10	111
Wageningen	334	2	43	30	20	2.12	2				10
Wageningen	335	2	80	30	12	5.52	2	85	20	0	10	95
Wageningen	336	2	24	30	15	2.13	2				10
Wageningen	338	2	70	30	25	2.91	2	79	20	2	10	195
Wageningen	340	2	89	30	14	1.59	2	86	26	0	10	90
Wageningen	341	2	40	30	8	2.59	2	87	35	2	10	33
Wageningen	342	2	29	30	11	1.35	2				10
Wageningen	344	2	4	30	22	1.88	2	93			10
Wageningen	348	2	13	30	21	2.12	2	114			10
Wageningen	350	2	2	30	19	1.16	2	97	29	5	10	114
Wageningen	351	2	79	30	14	0.78	2	78	15	0	10	188
Wageningen	352	2	65	30	18	3.44	2	98			10
Wageningen	356	2	94	30	12	3.06	2	78	27	0	10	97
Wageningen	358	2	37	30	23	2.43	2				10
Wageningen	360	2	77	30	16	2.27	2	88	30	3	10	141
Wageningen	364	2	34	30	11	1.15	2	80	22	0	10	136
Wageningen	365	2	Lactuca sativa cv. Salinas	30	25	4.45	2				10
Wageningen	366	2	35	30	8	3.37	2	87			10
Wageningen	371	2	76	30	29	0.99	2	101	30	0	10	135
Wageningen	372	2	78	30	21	0.96	1	105			10
Wageningen	373	2	14	30	19	1.41	2				10
Wageningen	375	2	63	30	28	4.26	2	76	30	6	10	184
Wageningen	377	2	50	30	24	5.57	2	78	25	0	10	155
Wageningen	384	2	48	30	17	1.77	2	86	21	0	10	174
Wageningen	386	2	11	30	11	1.1	2	89	29	1	10	25
Wageningen	388	2	73	30	19	1.86	2	89	17	0	10
Wageningen	389	2	56	30	14	1.17	2	86	17	0	10	78
Wageningen	393	2	28	30	20	1.32	2	90	30	7	10	98
Wageningen	394	2	21	30	29	1.17	2	87	23	0	10	132
Wageningen	395	2	54	30	28	1.52	2	81	28	0	10	80
Wageningen	401	3	96	30	23	2.32	2	98	33	3	10
Wageningen	402	3	92	30	18	3.32	2	88	22	3	10	67
Wageningen	404	3	56	30	14	4.13	2	87	17	0	10	28
Wageningen	406	3	50	30	17	2.96	2	86	22	0	10	101
Wageningen	407	3	88	30	10	0.64	1	76	24	1	10	192
Wageningen	408	3	40	30	8	2.22	2	92	46	0	10
Wageningen	409	3	67	30	17	1.5	2	90	29	9	10	204
Wageningen	412	3	4	30	11	3.56	2	89	39	8	10
Wageningen	413	3	37	30	17	1.34	2				10
Wageningen	415	3	11	30	7	1.78	1	88	23	6	10	24
Wageningen	416	3	17	30	24	4.03	2	79	38	0	10	192
Wageningen	417	3	30	30	25	2.6	2	76	23	0	10	148
Wageningen	419	3	74	30	24	2.32	2				10
Wageningen	420	3	52	30	21	2.87	2	88	45	0	10	111
Wageningen	422	3	84	30	22	2.98	2	78	20	0	10	173
Wageningen	424	3	38	30	23	2.1	2	69	26	0	10	165
Wageningen	426	3	51	30	18	2.04	2	86	43	0	10	174
Wageningen	427	3	48	30	21	4.29	2	80	20	0	10	147
Wageningen	428	3	1	30	23	2.47	2				10
Wageningen	432	3	22	30	21	2.95	2	106			10
Wageningen	435	3	33	30	19	2.57	2	79	32	0	10	96
Wageningen	437	3	55	30	5	0.7	2	78	28	0	10	116
Wageningen	439	3	78	30	22	2.5	2	98			10
Wageningen	440	3	79	30	20	2.12	2	85	25	0	10	194
Wageningen	441	3	72	30	22	4.39	2	77	25	0	10	138
Wageningen	444	3	44	30	18	1.92	2	86	37	0	10	72
Wageningen	446	3	49	30	18	1.69	2	87	53	0	10	184
Wageningen	447	3	86	30	12	1.37	1				10
Wageningen	448	3	24	30	16	0.48	2				10
Wageningen	449	3	27	30	15	1.85	2				10
Wageningen	455	3	3	30	16	4.69	2	111			10
Wageningen	456	3	Lactuca serriola (UC96US23)	30	12	0.58	1	80	44	0	10	208
Wageningen	458	3	32	30	19	1.89	2	115			10
Wageningen	460	3	16	30	10	3.12	2	112			10
Wageningen	463	3	28	30	11	1.8	2	95	30	6	10	106
Wageningen	464	3	83	30	8	1.6	2	78	22	0	10	198
Wageningen	474	3	14	30	25	4.18	2				10
Wageningen	480	3	73	30	28	8.07	2	88	47	0	10
Wageningen	484	3	19	30	23	2.43	2	86	40	6	10	122
Wageningen	487	3	97	30	18	1.39	2	95	20	0	10	97
Wageningen	488	3	31	30	18	1.84	2	112	8	2	10	69
Wageningen	489	3	9	30	16	0.98	2				10
Wageningen	494	3	61	30	15	1.37	2				10
Wageningen	496	3	Lactuca sativa cv. Salinas	30	27	4.71	2				10
Wageningen	497	3	57	30	25	3.63	2	91	34	7	10	107
Wageningen	498	3	58	30	23	2.97	2	95	12	2	10	101
Wageningen	501	3	68	30	7	1.93	2	80	19	0	10	124
Wageningen	503	3	66	30	1		0	81	40	10	10	130
Wageningen	505	3	20	30	20	2.49	2	87	29	0	10	30
Wageningen	506	3	77	30	14	4	2	87	29	0	10	144
Wageningen	507	3	5	30	27	6.85	2				10
Wageningen	510	3	75	30	26	3.19	2	80	37	4	10	152
Wageningen	511	3	82	30	13	1.85	2				10
Wageningen	513	3	18	30	13	3.14	2	98	14	0	10	114
Wageningen	514	3	26	30	20	3.52	2	80	22	0	10	57
Wageningen	516	3	39	30	13	2.52	2	92	37	0	10	154
Wageningen	517	3	47	30	21	2.32	2	88			10
Wageningen	518	3	95	30	25	0.95	2	78	15	0	10	130
Wageningen	519	3	10	30	14	3.13	2	116			10
Wageningen	520	3	36	30	24	1.57	2				10
Wageningen	521	3	70	30	24	4.28	2	77	20	0	10	172
Wageningen	525	3	89	30	25	1.53	1	86	33	0	10	159
Wageningen	526	3	23	30	13	2.68	2	86	46	0	10	152
Wageningen	527	3	85	30	27	2.48	2				10
Wageningen	531	3	43	30	29	3.7	2				10
Wageningen	532	3	2	30	21	2.61	2	93	29	5	10	122
Wageningen	536	3	45	30	13	3.7	2	106			10
Wageningen	545	3	54	30	21	1.21	2	86	29	0	10	107
Wageningen	546	3	80	30	27	2.48	2	86	28	0	10	94
Wageningen	547	3	63	30	22	2.65	2	76	24	0	10	32
Wageningen	549	3	12	30	28	0.78	1				10
Wageningen	551	3	91	30	23	2.31	2	86	29	2	10	162
Wageningen	553	3	69	30	13	1.78	2	121			10
Wageningen	554	3	64	30	16	2.06	2				10
Wageningen	556	3	41	30	6	1.5	2	86	22	2	10	101
Wageningen	557	3	6	30	27	4.54	2	112			10
Wageningen	558	3	34	30	18	2.9	2	79	21	0	10	112
Wageningen	559	3	35	30	13	1.57	2	86	25	3	10	85
Wageningen	560	3	71	30	22	2.62	2	87	21	0	10	226
Wageningen	562	3	42	30	26	4.65	2	92	28	0	10	83
Wageningen	565	3	60	30	19	3.12	2	95	25	0	10	43
Wageningen	566	3	46	30	18	2.76	2				10
Wageningen	569	3	8	30	23	2.01	2	78	22	4	10	116
Wageningen	574	3	90	30	22	2.86	2	80	21	0	10	53
Wageningen	575	3	81	30	18	4.52	2				10
Wageningen	577	3	87	30	9	2.37	2	89	42	2	10	175
Wageningen	578	3	7	30	15	3.24	2				10
Wageningen	579	3	13	30	14	3.92	2	122			10
Wageningen	580	3	98	30	6	1.84	2	83	33	0	10	147
Wageningen	581	3	65	30	30	4.14	2	94			10
Wageningen	582	3	29	30	18	3.16	2				10
Wageningen	584	3	25	30	18	2.39	2				10
Wageningen	588	3	15	30	16	4.57	2	88	23	0	10
Wageningen	590	3	94	30	24	4.92	2	76	20	0	10	114
Wageningen	591	3	59	30	30	2.75	2	103	52	0	10	63
Wageningen	594	3	62	30	28	2.62	2				10
Wageningen	597	3	76	30	19	2.76	2	100	21	7	10	99
Wageningen	598	3	21	30	29	3.47	2	86	33	0	10	170
Wageningen	599	3	53	30	25	3.89	2	98	21	4	10	90
Wageningen	600	3	93	30	28	5.39	2	90	55	8	10	172
Wageningen	602	4	18	30	12	1.48	2	96	18	4	10	138
Wageningen	604	4	12	30	7	2.59	2				10
Wageningen	614	4	84	30	4	1.64	2	76	17	0	10	116
Wageningen	615	4	48	30	13	2.76	2	78	22	4	10	183
Wageningen	619	4	10	30	16	5.43	2	99	33	7	10	131
Wageningen	621	4	7	30	30	4.67	2	97			10
Wageningen	624	4	60	30	6	3.38	2	88	19	2	10	31
Wageningen	626	4	78	30	10	2.09	2	98			10
Wageningen	627	4	62	30	11	2.62	2				10
Wageningen	632	4	19	30	7	1.99	2	86	31	5	10	122
Wageningen	634	4	14	30	17	1.1	2	121			10
Wageningen	639	4	80	30	20	1.36	2	80	23	0	10	110
Wageningen	645	4	37	30	12	1.49	2				10
Wageningen	646	4	30	30	17	3.33	2	69	17	0	10	154
Wageningen	648	4	32	30	11	0.99	2				10
Wageningen	649	4	40	30	5	1.49	2	90	39	1	10
Wageningen	650	4	44	30	4	1.41	2	86	37	0	10	80
Wageningen	651	4	5	30	20	1.8	2				10
Wageningen	653	4	45	30	21	1.64	2	114	19	0	10
Wageningen	655	4	22	30	22	2.57	2	103			10
Wageningen	656	4	96	30	11	2.42	2	97			10
Wageningen	659	4	38	30	11	3.67	2	76	25	0	10	146
Wageningen	661	4	23	30	16	3.49	2	86	35	0	10	105
Wageningen	664	4	39	30	8	2	2	83	32	4	10	160
Wageningen	665	4	67	30	23	2.4	2	80	27	5	10
Wageningen	668	4	69	30	10	1.1	2				10
Wageningen	669	4	98	30	13	1.37	2	86	29	2	10	139
Wageningen	670	4	66	30	14	5.14	2	78	36	5	10	132
Wageningen	671	4	29	30	6	1.87	2				10
Wageningen	672	4	58	30	17	2.1	2	98	16	0	10	63
Wageningen	673	4	85	30	19	3.71	2				10
Wageningen	674	4	25	30	11	1.08	2				10
Wageningen	676	4	Lactuca sativa cv. Salinas	30	21	4.5	2				10
Wageningen	678	4	57	30	23	4.11	2	97	35	5	10	85
Wageningen	681	4	52	30	18	5.3	2	89	47	0	10	102
Wageningen	683	4	8	30	22	4.46	2	112			10
Wageningen	684	4	4	30	16	3.63	2	89	36	3	10
Wageningen	685	4	9	30	6	2.18	2				10
Wageningen	691	4	1	30	3	1.53	2				10
Wageningen	695	4	20	30	16	4.45	2	87	21	2	10
Wageningen	696	4	82	30	5	0.17	1				10
Wageningen	697	4	86	30	25	2.9	2				10
Wageningen	698	4	54	30	21	1.96	2	86	28	0	10	87
Wageningen	699	4	49	30	28	4.07	2	87	43	11	10	177
Wageningen	700	4	2	30	15	7.48	2	98	25	6	10	138
Wageningen	702	4	64	30	9	3.3	2				10
Wageningen	704	4	26	30	20	2.3	2	83	19	0	10	75
Wageningen	705	4	91	30	22	2.03	2	86	31	1	10	141
Wageningen	706	4	94	30	20	2.87	2	78	20	0	10	98
Wageningen	707	4	70	30	19	3.18	2	76	23	0	10	178
Wageningen	708	4	16	30	6	2.35	2				10
Wageningen	709	4	21	30	23	2.85	2	86	33	0	10	162
Wageningen	710	4	68	30	8	1.84	2	88	14	0	10	112
Wageningen	714	4	28	30	1		0	98	33	0	10	52
Wageningen	719	4	72	30	24	4.07	2	78	32	0	10	137
Wageningen	721	4	88	30	11	0.96	2	76	25	0	10	172
Wageningen	722	4	51	30	16	0.21	1	81	42	0	10	176
Wageningen	724	4	83	30	11	2.1	2	78	27	0	10	112
Wageningen	725	4	65	30	22	2.52	2	98	31	4	10	80
Wageningen	727	4	42	30	23	2.68	2				10
Wageningen	730	4	Lactuca serriola (UC96US23)	30	9	1.17	2	86	36	0	10	149
Wageningen	732	4	17	30	22	2.35	2	86	31	3	10	258
Wageningen	734	4	59	30	24	5.09	2	106			10
Wageningen	736	4	24	30	9	0.88	2				10
Wageningen	737	4	50	30	0		0				10
Wageningen	738	4	92	30	11	5.09	2	87	20	4	10	79
Wageningen	739	4	27	30	20	3.95	2				10
Wageningen	743	4	33	30	12	3.44	2	80	20	0	10	100
Wageningen	744	4	41	30	3	0.89	2	87	19	0	10	50
Wageningen	747	4	75	30	23	2.84	2	86	36	5	10	100
Wageningen	748	4	11	30	2	0.12	1	90	36	0	10	12
Wageningen	752	4	87	30	9	2.39	2	82	27	4	10	140
Wageningen	753	4	74	30	15	2.36	2				10
Wageningen	754	4	3	30	6	1.1	2	113			10
Wageningen	755	4	90	30	17	0.77	1	89	25	0	10	101
Wageningen	756	4	93	30	23	2.95	2	98	48	0	10	138
Wageningen	757	4	35	30	16	2.58	2	87	28	0	10
Wageningen	759	4	81	30	27	3.03	2	111			10
Wageningen	762	4	6	30	13	2.56	2	112	22	0	10
Wageningen	763	4	73	30	9	2.14	2	90	44	0	10
Wageningen	764	4	13	30	19	2.16	2	113			10
Wageningen	765	4	61	30	14	1.7	2				10
Wageningen	767	4	53	30	17	3.03	2	98			10
Wageningen	768	4	31	30	4	0.07	1	114			10
Wageningen	769	4	56	30	12	0.81	2	90	11	0	10	55
Wageningen	770	4	95	30	16	0.44	2	77	16	0	10	205
Wageningen	772	4	76	30	27	1.21	2	105	19	8	10	108
Wageningen	773	4	36	30	29	1.01	2				10
Wageningen	774	4	89	30	15	1.21	2	86	33	4	10	123
Wageningen	775	4	47	30	27	1.9	2	87			10
Wageningen	776	4	97	30	15	2.21	2	83	27	2	10	160
Wageningen	777	4	46	30	13	2.29	2				10
Wageningen	780	4	79	30	2	0.31	1	76	17	0	10	179
Wageningen	785	4	71	30	24	1.47	2	89	20	0	10	150
Wageningen	786	4	34	30	11	1.64	2	80	20	4	10	120
Wageningen	787	4	55	30	16	0.55	2	78	29	0	10	157
Wageningen	790	4	43	30	24	3.37	2				10
Wageningen	795	4	63	30	17	2.59	2				10
Wageningen	796	4	77	30	15	1.71	2	87	32	0	10	122
Wageningen	799	4	15	30	21	3.04	2	89	39	0	10
Wageningen	807	5	77	30	1		0	89	39	0	10	156
Wageningen	809	5	50	30	12	1.7	2	89	26	0	10	56
Wageningen	811	5	40	30	5	1.21	2	96	34	2	10
Wageningen	816	5	20	30	13	4.39	2	87	24	3	10	55
Wageningen	817	5	41	30	6	1.62	2	86	21	1	10	31
Wageningen	819	5	5	30	24	3.27	2	98			10
Wageningen	820	5	27	30	16	2.05	2				10
Wageningen	821	5	17	30	25	3.05	2	86	36	0	10	244
Wageningen	822	5	70	30	24	3.94	2	82	14	0	10	163
Wageningen	825	5	60	30	10	2.98	2	87	26	5	10
Wageningen	828	5	63	30	22	2.11	2	76	23	0	10	30
Wageningen	831	5	81	30	26	3.45	2	107			10
Wageningen	834	5	Lactuca serriola (UC96US23)	30	11	1.96	2	82	40	3	10	211
Wageningen	835	5	86	30	27	1.71	2				10
Wageningen	836	5	93	30	30	2.21	2	94	50	0	10	125
Wageningen	839	5	56	30	20	3.24	2	86	20	0	10	67
Wageningen	840	5	92	30	26	2.27	2	86	19	2	10	87
Wageningen	841	5	10	30	13	1.29	2	112	83	7	10	92
Wageningen	842	5	39	30	23	1.83	2	86	38	0	10	161
Wageningen	843	5	42	30	23	2.97	2	117			10
Wageningen	845	5	62	30	18	1.59	1				10
Wageningen	848	5	68	30	10	0.74	2	89	17	0	10	98
Wageningen	851	5	49	30	22	1.25	2	90	43	0	10	181
Wageningen	852	5	22	30	15	0.95	2	108			10
Wageningen	853	5	95	30	23	2.08	2	76	13	0	10	178
Wageningen	854	5	29	30	11						10
Wageningen	858	5	4	30	16	2.79	2	87	36	5	10
Wageningen	860	5	65	30	13	6.48	2	98	44	6	10	106
Wageningen	862	5	83	30	10	2.08	2	80	24	0	10	180
Wageningen	867	5	61	30	13	2.42	2				10
Wageningen	870	5	37	30	20	1.89	2				10
Wageningen	872	5	24	30	10	1.25	2				10
Wageningen	873	5	2	30	22	2.42	2	88	28	9	10	128
Wageningen	874	5	33	30	24	2.51	2	79	22	0	10	103
Wageningen	875	5	16	30	15	2.76	2				10
Wageningen	876	5	72	30	23	1.88	2	76	27	0	10	134
Wageningen	878	5	80	30	18	4.78	2	86	19	0	10	84
Wageningen	880	5	96	30	16	2.52	2	96	30	0	10
Wageningen	881	5	88	30	7	0.23	1	78	21	0	10	209
Wageningen	882	5	15	30	9	1.54	2	94	27	0	10	68
Wageningen	887	5	57	30	28	3.58	2	98	30	8	10	87
Wageningen	888	5	66	30	10	2.02	2	86	46	2	10	168
Wageningen	891	5	74	30	24	1.62	2				10
Wageningen	895	5	73	30	21	3.12	2	88	45	0	10
Wageningen	896	5	79	30	2	1.31	1	76	14	1	10	184
Wageningen	899	5	12	30	25	3.24	2				10
Wageningen	901	5	11	30	6	1.48	2	87	27	4	10	37
Wageningen	904	5	54	30	21	1.08	2	87	26	0	10	116
Wageningen	905	5	82	30	9	0.74	2				10
Wageningen	906	5	31	30	11	2.28	2	102			10
Wageningen	907	5	97	30	7	2.25	2	90	26	4	10	124
Wageningen	908	5	9	30	5	2.08	2				10
Wageningen	909	5	67	30	26	3.28	2	92	33	5	10	191
Wageningen	911	5	51	30	16	1	2	86	32	0	10	131
Wageningen	913	5	59	30	26	4.03	2	110			10
Wageningen	918	5	32	30	13	1.23	2				10
Wageningen	919	5	38	30	8	3.16	2	76	18	0	10	132
Wageningen	921	5	36	30	23	1.22	2				10
Wageningen	923	5	18	30	8	0.92	2	102	15	0	10	77
Wageningen	924	5	44	30	8	1.86	2	80	34	0	10	118
Wageningen	926	5	45	30	7	1.28	2	109			10
Wageningen	928	5	Lactuca sativa cv. Salinas	30	24	1.5	2				10
Wageningen	929	5	71	30	18	1.05	2	87	22	0	10	180
Wageningen	930	5	69	30	11	1.32	2				10
Wageningen	933	5	94	30	25	2.56	2	78	21	0	10	106
Wageningen	934	5	30	30	23	1.86	2	77	17	0	10	154
Wageningen	935	5	90	30	19	0.99	1	87	20	0	10	94
Wageningen	936	5	13	30	18	2.99	2	120			10
Wageningen	937	5	7	30	24	3.92	2	110			10
Wageningen	939	5	84	30	25	4.36	2	76	11	0	10	149
Wageningen	940	5	8	30	19	2.7	2	113			10
Wageningen	944	5	48	30	25	1.38	2	81	21	0	10	91
Wageningen	945	5	85	30	20	2.19	2				10
Wageningen	948	5	87	30	23	2.65	2	86	31	6	10	175
Wageningen	950	5	76	30	24	3.63	2	103	16	5	10	110
Wageningen	951	5	75	30	18	2.66	2	86	33	7	10	74
Wageningen	952	5	47	30	21	1.92	2	88	20	0	10
Wageningen	955	5	1	30	23	2.29	2				10
Wageningen	957	5	19	30	23	2.59	2	89	29	3	10	135
Wageningen	958	5	58	30	24	3.27	2	101	15	0	10	77
Wageningen	960	5	34	30	14	2.64	2	79	26	0	10	111
Wageningen	961	5	53	30	28	1.89	2	98	23	4	10	127
Wageningen	962	5	43	30	28	0.75	2				10
Wageningen	963	5	23	30	18	1.51	2	86	40	0	10	125
Wageningen	964	5	14	30	18	2.9	2				10
Wageningen	965	5	25	30	3	0.58	1	136			10
Wageningen	967	5	26	30	19	1.11	2	87	25	0	10	89
Wageningen	968	5	52	30	13	2.02	2	89	52	0	10	107
Wageningen	969	5	98	30	24		0	89	36	0	10	151
Wageningen	971	5	64	30	14	1.72	2				10
Wageningen	973	5	55	30	29	3.35	2	79	21	0	10	115
Wageningen	977	5	89	30	20	1.48	2	87	24	0	10	174
Wageningen	980	5	3	30	16	0.87	2	111			10
Wageningen	985	5	28	30	16	0.96	2	94	36	0	10	96
Wageningen	991	5	35	30	22	2.09	2	80	31	0	10
Wageningen	996	5	78	30	24	3.23	2	105			10
Wageningen	997	5	46	30	18	2.6	2				10
Wageningen	998	5	6	30	23	4.23	2	112			10
Wageningen	999	5	91	30	25	2.32	2	87	37	0	10	177
Wageningen	1000	5	21	30	28	3.26	2	81	24	0	10	162
Wageningen	1002	6	70	30	26	5.33	2	77	16	0	10	188
Wageningen	1005	6	Lactuca sativa cv. Salinas	30	9	3.05	2				10
Wageningen	1007	6	96	30	27	0.61	2	113			10
Wageningen	1009	6	29	30	21	0.88	1				10
Wageningen	1010	6	72	30	28	1.22	2	78	26	0	10	130
Wageningen	1011	6	77	30	17	3.4	2	87	29	5	10	161
Wageningen	1012	6	4	30	22	4.98	2	91	50	3	10
Wageningen	1013	6	31	30	21	2.95	2	111			10
Wageningen	1014	6	53	30	24	3.93	2	103	20	4	10	105
Wageningen	1016	6	85	30	19	2.64	2				10
Wageningen	1017	6	19	30	25	1.97	2	87	36	4	10	121
Wageningen	1020	6	Lactuca serriola (UC96US23)	30	10	1.44	2	87	22	0	10	123
Wageningen	1021	6	67	30	27	1.78	2	95	31	9	10	185
Wageningen	1024	6	28	30	20	1.53	2	94	42	0	10	76
Wageningen	1025	6	38	30	16	1.35	2	76	14	0	10	102
Wageningen	1028	6	61	30	23	3.48	2				10
Wageningen	1032	6	78	30	22	1.78	2	100	17	8	10	66
Wageningen	1033	6	42	30	18	3.44	2	113			10
Wageningen	1035	6	50	30	14	2.16	2	86	28	0	10	108
Wageningen	1036	6	55	30	12	1.84	2	78	24	0	10	82
Wageningen	1037	6	18	30	12	1.26	2	91	10	5	10	141
Wageningen	1038	6	47	30	24	1.94	2	88	23	0	10	90
Wageningen	1042	6	82	30	19	1.87	2	152			10
Wageningen	1043	6	7	30	25	1.82	2	110			10
Wageningen	1044	6	83	30	23	1.51	2	76	26	0	10	136
Wageningen	1046	6	57	30	26	2.21	2	103			10
Wageningen	1047	6	17	30	25	1.76	2	87	33	0	10	187
Wageningen	1048	6	94	30	27	1.46	2	76	17	0	10	102
Wageningen	1050	6	30	30	26	1.17	2	76	19	0	10	160
Wageningen	1051	6	62	30	13	1.49	2				10
Wageningen	1059	6	1	30	26	3.9	2				10
Wageningen	1061	6	60	30	20	2.18	2	87	26	3	10	56
Wageningen	1063	6	71	30	25	1.97	2	88	29	0	10	184
Wageningen	1067	6	89	30	23	0.96	2	87	41	0	10	201
Wageningen	1068	6	37	30	23	2.05	2				10
Wageningen	1070	6	98	30	19	0.69	2	86	34	2	10	174
Wageningen	1071	6	9	30	21	1.67	2				10
Wageningen	1072	6	40	30	11	2.35	2	89	38	0	10
Wageningen	1074	6	41	30	10	3.05	2	86	14	0	10	42
Wageningen	1076	6	35	30	22	1.16	2	86	30	1	10	7
Wageningen	1077	6	48	30	27	2.28	2	86	23	0	10	151
Wageningen	1078	6	15	30	10	2.28	2	87	28	0	10	22
Wageningen	1080	6	36	30	14	2.62	2				10
Wageningen	1082	6	22	30	26	2.54	2	112			10
Wageningen	1083	6	27	30	26	0.37	1				10
Wageningen	1087	6	26	30	25	3.03	2	83	22	0	10	130
Wageningen	1090	6	5	30	22	1.6	2				10
Wageningen	1096	6	12	30	26	1.98	2				10
Wageningen	1101	6	8	30	26	2.32	2	109			10
Wageningen	1102	6	79	30	13	0.32	2	76	14	0	10	176
Wageningen	1103	6	54	30	20	1.4	2	87	38	0	10	87
Wageningen	1105	6	93	30	24	1.58	2	96	41	0	10	60
Wageningen	1106	6	58	30	28	1.82	2	98	18	3	10	104
Wageningen	1107	6	16	30	22	1.09	2				10
Wageningen	1110	6	74	30	25	2.88	2				10
Wageningen	1111	6	75	30	27	2.69	2	87	36	0	10	98
Wageningen	1114	6	33	30	25	4.22	2	80	27	2	10	80
Wageningen	1115	6	44	30	26	1.95	2	86	44	0	10	62
Wageningen	1116	6	56	30	22	2.69	2	87	30	0	10	72
Wageningen	1121	6	86	30	24	2.95	2	127			10
Wageningen	1123	6	51	30	21	0.36	2	82	44	0	10	178
Wageningen	1124	6	59	30	23	0.81	2	113			10
Wageningen	1125	6	84	30	21	0.9	2	76	15	0	10	143
Wageningen	1127	6	34	30	15	0.34	2	78	24	3	10	99
Wageningen	1128	6	68	30	18	0.43	2	87	19	0	10	154
Wageningen	1129	6	80	30	23	3.1	2	86	27	0	10	90
Wageningen	1132	6	43	30	25	2.4	2				10
Wageningen	1133	6	88	30	17	1.4	2	76	20	0	10	204
Wageningen	1134	6	46	30	21	2.72	2				10
Wageningen	1140	6	24	30	24	0.99	2				10
Wageningen	1141	6	91	30	24	1.42	2	87	24	0	10	130
Wageningen	1144	6	95	30	26	0.51	2	76	11	0	10	151
Wageningen	1145	6	2	30	25	0.92	2	97	24	5	10	93
Wageningen	1149	6	66	30	23	1.32	2	86	35	3	10	106
Wageningen	1150	6	52	30	19	1.84	2	88	45	0	10	74
Wageningen	1152	6	45	30	23	3.4	2	105	21	0	10
Wageningen	1157	6	13	30	30	1.83	2	112			10
Wageningen	1160	6	76	30	25	2.21	2	100	18	5	10	128
Wageningen	1161	6	14	30	5	0.17	1				10
Wageningen	1163	6	65	30	29	1.39	2	98	42	4	10	100
Wageningen	1164	6	32	30	17	1.66	2	103	11	7	10	127
Wageningen	1165	6	25	30	16	0.7	2	133			10
Wageningen	1167	6	92	30	22	2.54	2	88	22	8	10	144
Wageningen	1170	6	20	30	27	1.98	2	90	26	0	10	33
Wageningen	1173	6	81	30	27	2.53	2	109			10
Wageningen	1174	6	21	30	30	2.28	2				10
Wageningen	1175	6	6	30	27	2.79	2	100			10
Wageningen	1177	6	73	30	25	2.05	2	88	23	6	10
Wageningen	1178	6	90	30	29	1.01	2	87	21	0	10	128
Wageningen	1179	6	69	30	16	2.68	2				10
Wageningen	1181	6	97	30	17	1.05	2	92	23	0	10	137
Wageningen	1183	6	87	30	15	2.03	2				10
Wageningen	1185	6	63	30	25	1.68	2	78	25	0	10	34
Wageningen	1187	6	49	30	27	1.95	2	91	45	0	10	168
Wageningen	1188	6	23	30	25	3.06	2	87	40	0	10	121
Wageningen	1190	6	39	30	24	0.73	2	86	36	6	10	205
Wageningen	1194	6	10	30	19	1.78	2	124			10
Wageningen	1195	6	11	30	16	1.42	2	90			10
Wageningen	1196	6	3	30	19	0.8	2				10
Wageningen	1199	6	64	30	15	2.38	2				10
Wageningen	1201	7	73	30	21	1.51	2	90	44	0	10
Wageningen	1202	7	57	30	28	2.7	2	98	37	5	10	73
Wageningen	1205	7	38	30	20	3.23	2	79	24	0	10	28
Wageningen	1210	7	44	30	22	1.22	2	86	37	3	10	43
Wageningen	1213	7	81	30	27	3.03	2				10
Wageningen	1218	7	16	30	15	1.07	2	111			10
Wageningen	1219	7	96	30	29	1.84	2	103	47	0	10
Wageningen	1222	7	59	30	27	1.34	2	112			10
Wageningen	1223	7	42	30	27	2.47	2	112			10
Wageningen	1226	7	32	30	11	2.72	2				10
Wageningen	1229	7	91	30	24	1.94	2	83	33	2	10	137
Wageningen	1231	7	56	30	22	4.6	2	86	18	0	10	128
Wageningen	1232	7	62	30	27	2.41	2	148			10
Wageningen	1234	7	10	30	15	1.71	2	112			10
Wageningen	1237	7	9	30	22	3.42	2	135			10
Wageningen	1238	7	29	30	17	0.53	1				10
Wageningen	1242	7	68	30	11	1.35	2	80	17	0	10	125
Wageningen	1243	7	94	30	25	1.84	2	76	20	0	10	37
Wageningen	1244	7	30	30	26	1.46	2	76	15	0	10	179
Wageningen	1247	7	54	30	18	1.76	2	86	34	0	10	132
Wageningen	1248	7	45	30	11	1.91	2	110			10
Wageningen	1249	7	53	30	15	2.47	2	102	20	3	10	111
Wageningen	1251	7	82	30	10	0.94	2	153			10
Wageningen	1252	7	88	30	17	1.64	2	76	23	0	10	209
Wageningen	1255	7	39	30	20	1.11	2	79	26	6	10	154
Wageningen	1256	7	75	30	26	2.15	2	86	30	5	10	135
Wageningen	1258	7	80	30	21	3.59	2	79	26	0	10	132
Wageningen	1259	7	66	30	7	4.89	2	79	39	2	10	179
Wageningen	1260	7	95	30	18	1.18	2	79	14	0	10	150
Wageningen	1264	7	13	30	20	1.26	2	115			10
Wageningen	1265	7	37	30	18	1.25	2				10
Wageningen	1266	7	46	30	18	2.87	2				10
Wageningen	1269	7	69	30	10	4.23	2				10
Wageningen	1271	7	19	30	16	3.48	2	86	34	2	10	102
Wageningen	1273	7	17	30	25	5.97	2	86	33	0	10	233
Wageningen	1275	7	92	30	19	4.94	2	95	28	0	10	42
Wageningen	1276	7	2	30	25	2.19	2	94	34	3	10	133
Wageningen	1277	7	Lactuca serriola (UC96US23)	30	10	1.75	2	86	45	0	10	186
Wageningen	1280	7	74	30	12	1.14	2				10
Wageningen	1281	7	36	30	16	0.52	2				10
Wageningen	1282	7	43	30	22	1.3	2				10
Wageningen	1290	7	77	30	20	0.81	2	89	35	2	10	132
Wageningen	1292	7	70	30	25	2.62	2	78	19	0	10	133
Wageningen	1293	7	79	30	18	0.85	2	87	20	0	10	166
Wageningen	1294	7	20	30	22	1.26	2	87	27	2	10	49
Wageningen	1296	7	27	30	23	0.9	2				10
Wageningen	1299	7	67	30	25	0.62	2	91	32	4	10	155
Wageningen	1300	7	65	30	24	4.56	2	97	44	7	10	136
Wageningen	1301	7	97	30	19	2.04	2	82	23	0	10	154
Wageningen	1302	7	33	30	25	2.19	2	77	22	0	10	131
Wageningen	1303	7	58	30	16	1.51	2	91	24	0	10	106
Wageningen	1304	7	4	30	13	0.71	2	88	32	4	10
Wageningen	1305	7	6	30	21	2.1	2	112			10
Wageningen	1306	7	26	30	17	0.86	2	87	19	0	10	76
Wageningen	1307	7	35	30	20	1.65	2	87	25	0	10	37
Wageningen	1310	7	90	30	19	1.27	2	87	23	0	10	117
Wageningen	1311	7	15	30	20	2.29	2	87	17	0	10	14
Wageningen	1312	7	52	30	25	2	2	86	37	4	10	63
Wageningen	1314	7	85	30	22	3	2				10
Wageningen	1315	7	61	30	23	3.03	2				10
Wageningen	1317	7	40	30	11	1.9	2	89	36	0	10
Wageningen	1319	7	22	30	24	2.55	2	110			10
Wageningen	1321	7	11	30	4	0.92	2	87	29	0	10	31
Wageningen	1322	7	31	30	19	0.76	2	113			10
Wageningen	1330	7	93	30	28	1.76	2	104	45	0	10	0
Wageningen	1333	7	98	30	20	0.84	2	88	33	0	10	176
Wageningen	1338	7	48	30	20	1.85	2	86	21	0	10	159
Wageningen	1341	7	34	30	17	2.17	2	78	22	4	10	118
Wageningen	1342	7	14	30	15	0.25	1	119			10
Wageningen	1346	7	12	30	29	1.1	2				10
Wageningen	1347	7	60	30	21	0.96	2	87	26	3	10	78
Wageningen	1349	7	87	30	18	1.99	2	89	37	5	10	140
Wageningen	1352	7	50	30	14	1.66	2	78	21	0	10	108
Wageningen	1355	7	25	30	5	1.12	2				10
Wageningen	1356	7	89	30	24	0.67	2	86	23	0	10	200
Wageningen	1357	7	41	30	6	1.68	2	86	12	2	10
Wageningen	1362	7	8	30	26	2.42	2	112	30	8	10	125
Wageningen	1363	7	5	30	26	1.73	2				10
Wageningen	1364	7	83	30	26	3.29	2	81	24	0	10	110
Wageningen	1365	7	76	30	30	1.32	2	111			10
Wageningen	1368	7	3	30	16	1.78	2	113			10
Wageningen	1370	7	18	30	11	1.12	2	96	35	2	10	129
Wageningen	1371	7	64	30	16	3.28	2				10
Wageningen	1372	7	72	30	16	3.01	2	76	26	0	10	125
Wageningen	1373	7	63	30	21	3.03	2	76	22	0	10	16
Wageningen	1374	7	49	30	20	3.4	2	83	55	0	10	189
Wageningen	1375	7	7	30	23	4.13	2	97			10
Wageningen	1376	7	86	30	23	3.36	2				10
Wageningen	1377	7	Lactuca sativa cv. Salinas	30	9	3.19	2				10
Wageningen	1378	7	47	30	16	2.68	2	88			10
Wageningen	1379	7	78	30	15	1.3	2	102			10
Wageningen	1384	7	21	30	23	1.93	2	120	32	0	10	144
Wageningen	1385	7	28	30	9	1.38	2	93			10
Wageningen	1389	7	51	30	14	2.66	2	82	34	0	10	100
Wageningen	1390	7	23	30	11	4.66	2	87	33	0	10	89
Wageningen	1391	7	24	30	17	1.3	2				10
Wageningen	1394	7	84	30	23	2.53	2	77	17	0	10	120
Wageningen	1395	7	1	30	13	4.61	2	82	22	11	10	169
Wageningen	1397	7	71	30	29	3.59	2	87	21	0	10	195
Wageningen	1399	7	55	30	16	2.53	2	76	23	0	10	70
Wageningen	1404	8	10	30	10	1.49	2	107	50	0	10	134
Wageningen	1405	8	30	30	26	1.54	2	76	20	0	10	170
Wageningen	1406	8	41	30	11	0.57	2	86	20	0	10	214
Wageningen	1411	8	37	30	26	1.06	2				10
Wageningen	1413	8	64	30	12	2.48	2				10
Wageningen	1417	8	81	30	25	2.82	2				10
Wageningen	1418	8	29	30	12	2.68	2				10
Wageningen	1421	8	50	30	9	2.73	2	79	24	0	10	131
Wageningen	1424	8	9	30	7	3.9	2				10
Wageningen	1425	8	16	30	8	1.41	2	112			10
Wageningen	1426	8	87	30	12	3.63	2	88	43	0	10	122
Wageningen	1428	8	40	30	7	2.74	2	87	30	0	10	31
Wageningen	1429	8	20	30	26	4.83	2	87	22	2	10	47
Wageningen	1430	8	79	30	3	1.55	2	69	25	0	10	191
Wageningen	1431	8	67	30	22	3.84	2	89	39	6	10	158
Wageningen	1432	8	13	30	18	4.05	2	112			10
Wageningen	1434	8	59	30	28	4.18	2	106			10
Wageningen	1436	8	56	30	19	3.06	2	86	21	0	10	94
Wageningen	1437	8	58	30	25	2.17	2	98			10
Wageningen	1438	8	45	30	13	2.78	2	107			10
Wageningen	1440	8	48	30	24	1.62	2	86	26	0	10	135
Wageningen	1441	8	65	30	4	2.04	2	96	41	6	10	108
Wageningen	1443	8	60	30	8	1.23	2	87	15	4	10	75
Wageningen	1444	8	74	30	13	1.77	2				10
Wageningen	1446	8	8	30	11	1.43	2	88	25	5	10	178
Wageningen	1448	8	34	30	5	0.96	2	79	27	0	10	109
Wageningen	1450	8	14	30	15	1.38	2	120			10
Wageningen	1452	8	11	30	6	0.18	1	91			10
Wageningen	1453	8	12	30	27	1.44	2				10
Wageningen	1458	8	Lactuca sativa cv. Salinas	30	26	3.24	2				10
Wageningen	1462	8	73	30	13	1.8	2	105			10
Wageningen	1463	8	33	30	22	2.77	2	78	24	0	10	132
Wageningen	1464	8	4	30	12	2.37	2	95			10
Wageningen	1466	8	77	30	20	2.57	2	87	30	2	10	132
Wageningen	1468	8	26	30	20	1.88	2	86	21	0	10	97
Wageningen	1469	8	78	30	9	3.34	2	105			10
Wageningen	1470	8	44	30	21	2.92	2	83	38	0	10	44
Wageningen	1473	8	70	30	30	3.33	2	77	23	0	10	150
Wageningen	1475	8	7	30	18	1.63	2	112			10
Wageningen	1478	8	88	30	10	0.88	2	76	29	0	10	186
Wageningen	1479	8	76	30	25	2.81	2	90	20	6	10	178
Wageningen	1482	8	19	30	24	2.87	2	78	24	0	10	124
Wageningen	1483	8	91	30	26	2.2	2	86	31	0	10	121
Wageningen	1484	8	15	30	10	1.03	2	91	24	0	10	57
Wageningen	1485	8	38	30	18	2.93	2	76	18	0	10	174
Wageningen	1489	8	95	30	4	1.16	2	78	11	0	10	165
Wageningen	1493	8	28	30	17	0.54	2	93	51	4	10	133
Wageningen	1497	8	57	30	23	2.25	2				10
Wageningen	1498	8	24	30	24	1.15	2				10
Wageningen	1500	8	84	30	22	2.6	2	77	22	0	10	162
Wageningen	1502	8	54	30	17	1.31	2	86	35	0	10	101
Wageningen	1503	8	1	30	24	5.99	2				10
Wageningen	1505	8	53	30	18	3.2	2	102	35	0	10	109
Wageningen	1506	8	18	30	9	3.03	2	94	14	4	10	132
Wageningen	1513	8	80	30	24	3.12	2	86	17	2	10	88
Wageningen	1514	8	31	30	18	2.61	2	111			10
Wageningen	1517	8	6	30	19	4.74	2	110			10
Wageningen	1518	8	42	30	26	2.95	2	94	27	0	10	70
Wageningen	1520	8	35	30	22	3.11	2	87	69	0	10
Wageningen	1523	8	21	30	19	1.97	2	86	30	0	10	171
Wageningen	1524	8	96	30	25	2.92	2	113			10
Wageningen	1525	8	83	30	16	1.85	2	83	18	0	10	80
Wageningen	1527	8	43	30	17	1.43	2				10
Wageningen	1528	8	89	30	20	0.53	2	87	30	0	10	152
Wageningen	1529	8	36	30	22	1.33	2				10
Wageningen	1533	8	63	30	29	3.38	2	76	21	0	10	46
Wageningen	1535	8	94	30	26	3.35	2	76	18	0	10	92
Wageningen	1536	8	3	30	15	1.8	2	112			10
Wageningen	1538	8	86	30	19	3.1	2	141			10
Wageningen	1539	8	39	30	17	3.07	2	79	37	0	10	172
Wageningen	1541	8	97	30	8	1.01	2	87	33	0	10	116
Wageningen	1542	8	75	30	18	1.65	2	86	38	5	10	133
Wageningen	1543	8	71	30	17	1.46	2	87	21	0	10	138
Wageningen	1545	8	17	30	8	1.64	2	86	30	1	10	170
Wageningen	1546	8	5	30	21	2.8	2				10
Wageningen	1547	8	68	30	4	0.66	2	82	17	0	10	108
Wageningen	1550	8	23	30	15	2.57	2	86	49	0	10	190
Wageningen	1551	8	51	30	22	1.41	2	86	46	0	10	106
Wageningen	1552	8	90	30	18	1.55	2	87	18	0	10	186
Wageningen	1553	8	32	30	11	3.91	2	119			10
Wageningen	1554	8	47	30	14	2.18	2	90			10
Wageningen	1556	8	85	30	27	3.96	2				10
Wageningen	1557	8	49	30	20	1.11	2	87	54	0	10	180
Wageningen	1558	8	Lactuca serriola (UC96US23)	30	14	1.37	2	86	48	0	10	166
Wageningen	1561	8	69	30	13	0.73	2	133			10
Wageningen	1563	8	93	30	21	1.52	2	104	27	0	10	100
Wageningen	1568	8	72	30	27	1.72	2	69	27	0	10	143
Wageningen	1569	8	62	30	7	1.42	2				10
Wageningen	1570	8	92	30	19	2.93	2	89	36	0	10	62
Wageningen	1571	8	52	30	22	1.57	2	87	41	3	10	91
Wageningen	1572	8	46	30	25	1.5	2				10
Wageningen	1573	8	61	30	27	2.85	2				10
Wageningen	1576	8	27	30	25	1.62	2				10
Wageningen	1581	8	66	30	7	1.8	2	86	43	0	10	85
Wageningen	1591	8	25	30	20	1.51	2				10
Wageningen	1592	8	98	30	16	3.14	2	87	37	0	10	194
Wageningen	1595	8	22	30	26	2.46	2	98	47	9	10	111
Wageningen	1596	8	2	30	21	5.83	2	88	27	7	10	155
Wageningen	1599	8	55	30	20	2.86	2	76	28	0	10	152
[truncated: 401 more rows]
